# Supplementary material for: A Systematic Review of Community-based Interventions to Promote Physical Activity or Reduce Sedentary Behavior among Adults in Low- and Middle-Income Countries
Source: Curr Obes Rep. 2026 Jul 22;15(1):61. doi: 10.1007/s13679-026-00741-4 (PMC13391703; doi:10.1007/s13679-026-00741-4)
Supplement: Supplementary file 2 — Supplementary Material 2: Data extraction sheet [file 13679_2026_741_MOESM2_ESM.xlsx]

## Sheet: PUBMED
PMID	Title	Authors	Citation	First Author	Journal/Book	Publication Year	Create Date	PMCID	NIHMS ID	DOI
31492503	Modifiable risk factors, cardiovascular disease, and mortality in 155 722 individuals from 21 high-income, middle-income, and low-income countries (PURE): a prospective cohort study	Yusuf S, Joseph P, Rangarajan S, Islam S, Mente A, Hystad P, Brauer M, Kutty VR, Gupta R, Wielgosz A, AlHabib KF, Dans A, Lopez-Jaramillo P, Avezum A, Lanas F, Oguz A, Kruger IM, Diaz R, Yusoff K, Mony P, Chifamba J, Yeates K, Kelishadi R, Yusufali A, Khatib R, Rahman O, Zatonska K, Iqbal R, Wei L, Bo H, Rosengren A, Kaur M, Mohan V, Lear SA, Teo KK, Leong D, O'Donnell M, McKee M, Dagenais G.	Lancet. 2020 Mar 7;395(10226):795-808. doi: 10.1016/S0140-6736(19)32008-2. Epub 2019 Sep 3.	Yusuf S	Lancet	2020	2019/09/08	PMC8006904	NIHMS1653419	10.1016/S0140-6736(19)32008-2
30837432	Female university students' knowledge and practice of breast self-examination in Turkey	Koc G, Gulen-Savas H, Ergol S, Yildirim-Cetinkaya M, Aydin N.	Niger J Clin Pract. 2019 Mar;22(3):410-415. doi: 10.4103/njcp.njcp_341_18.	Koc G	Niger J Clin Pract	2019	2019/03/07			10.4103/njcp.njcp_341_18
28943267	The effect of physical activity on mortality and cardiovascular disease in 130 000 people from 17 high-income, middle-income, and low-income countries: the PURE study	Lear SA, Hu W, Rangarajan S, Gasevic D, Leong D, Iqbal R, Casanova A, Swaminathan S, Anjana RM, Kumar R, Rosengren A, Wei L, Yang W, Chuangshi W, Huaxing L, Nair S, Diaz R, Swidon H, Gupta R, Mohammadifard N, Lopez-Jaramillo P, Oguz A, Zatonska K, Seron P, Avezum A, Poirier P, Teo K, Yusuf S.	Lancet. 2017 Dec 16;390(10113):2643-2654. doi: 10.1016/S0140-6736(17)31634-3. Epub 2017 Sep 21.	Lear SA	Lancet	2017	2017/09/26			10.1016/S0140-6736(17)31634-3
33539552	Hand-washing promotion for preventing diarrhoea	Ejemot-Nwadiaro RI, Ehiri JE, Arikpo D, Meremikwu MM, Critchley JA.	Cochrane Database Syst Rev. 2021 Jan 6;12(1):CD004265. doi: 10.1002/14651858.CD004265.pub4.	Ejemot-Nwadiaro RI	Cochrane Database Syst Rev	2021	2021/02/04	PMC8094449		10.1002/14651858.CD004265.pub4
33767410	Physical activity and visual difficulties in 36 low- and middle-income countries	Smith L, Pardhan S, Gorely T, Barnett Y, Jacob L, López-Sánchez GF, Tully MA, Il Shin J, Koyanagi A.	Eye (Lond). 2022 Mar;36(3):585-593. doi: 10.1038/s41433-021-01439-8. Epub 2021 Mar 25.	Smith L	Eye (Lond)	2022	2021/03/26	PMC8873357		10.1038/s41433-021-01439-8
34795747	Prevalence and correlates of substance use among undergraduates in a developing country	Aguocha CM, Nwefoh E.	Afr Health Sci. 2021 Jun;21(2):875-883. doi: 10.4314/ahs.v21i2.49.	Aguocha CM	Afr Health Sci	2021	2021/11/19	PMC8568244		10.4314/ahs.v21i2.49
19540385	The Prospective Urban Rural Epidemiology (PURE) study: examining the impact of societal influences on chronic noncommunicable diseases in low-, middle-, and high-income countries	Teo K, Chow CK, Vaz M, Rangarajan S, Yusuf S; PURE Investigators-Writing Group.	Am Heart J. 2009 Jul;158(1):1-7.e1. doi: 10.1016/j.ahj.2009.04.019.	Teo K	Am Heart J	2009	2009/06/23			10.1016/j.ahj.2009.04.019
33040193	Factors Affecting Women Surgeons' Careers in Low-Middle-Income Countries: An International Survey	Malik M, Inam H, Janjua MBN, Martins RS, Zahid N, Khan S, Sattar AK, Haider AH, Enam SA.	World J Surg. 2021 Feb;45(2):362-368. doi: 10.1007/s00268-020-05811-9. Epub 2020 Oct 10.	Malik M	World J Surg	2021	2020/10/11			10.1007/s00268-020-05811-9
29413484	Tackling cancer burden in low-income and middle-income countries: Morocco as an exemplar	Selmouni F, Zidouh A, Belakhel L, Sauvaget C, Bennani M, Khazraji YC, Benider A, Wild CP, Bekkali R, Fadhil I, Sankaranarayanan R.	Lancet Oncol. 2018 Feb;19(2):e93-e101. doi: 10.1016/S1470-2045(17)30727-1.	Selmouni F	Lancet Oncol	2018	2018/02/08			10.1016/S1470-2045(17)30727-1
31362679	Knowledge of Pharmacists about Anti-epileptic Drugs in a Developing Country	Ali MAO, Mahgoub EAA, Nimir M, Ali KM.	Curr Drug Saf. 2020;15(1):32-37. doi: 10.2174/1574886314666190729114946.	Ali MAO	Curr Drug Saf	2020	2019/08/01			10.2174/1574886314666190729114946
29908426	Physical activity and sleep problems in 38 low- and middle-income countries	Vancampfort D, Stubbs B, Smith L, Hallgren M, Firth J, Herring MP, Probst M, Koyanagi A.	Sleep Med. 2018 Aug;48:140-147. doi: 10.1016/j.sleep.2018.04.013. Epub 2018 May 24.	Vancampfort D	Sleep Med	2018	2018/06/17			10.1016/j.sleep.2018.04.013
29498040	The educational preparation of nurses in a developing economy and patient mortality	Mahfoud ZR, Gkantaras I, Topping AE, Cannaby AM, Foreman B, Watson R, Thompson DR, Gray R.	Int Nurs Rev. 2018 Sep;65(3):434-440. doi: 10.1111/inr.12450. Epub 2018 Mar 2.	Mahfoud ZR	Int Nurs Rev	2018	2018/03/03			10.1111/inr.12450
31927034	Drudgery reduction, physical activity and energy requirements in rural livelihoods	Srinivasan CS, Zanello G, Nkegbe P, Cherukuri R, Picchioni F, Gowdru N, Webb P.	Econ Hum Biol. 2020 May;37:100846. doi: 10.1016/j.ehb.2019.100846. Epub 2019 Dec 30.	Srinivasan CS	Econ Hum Biol	2020	2020/01/14			10.1016/j.ehb.2019.100846
32808968	Moving more, ageing happy: findings from six low- and middle-income countries	Felez-Nobrega M, Haro JM, Stubbs B, Smith L, Koyanagi A.	Age Ageing. 2021 Feb 26;50(2):488-497. doi: 10.1093/ageing/afaa137.	Felez-Nobrega M	Age Ageing	2021	2020/08/19	PMC7936032		10.1093/ageing/afaa137
28349340	Continuing Medical Education: A Cross Sectional Study on a Developing Country's Perspective	Ali SA, Hamiz Ul Fawwad S, Ahmed G, Naz S, Waqar SA, Hareem A.	Sci Eng Ethics. 2018 Feb;24(1):251-260. doi: 10.1007/s11948-017-9900-8. Epub 2017 Mar 27.	Ali SA	Sci Eng Ethics	2018	2017/03/29			10.1007/s11948-017-9900-8
30871529	Characteristics and determinants of community physiotherapy utilization and supply	Mbada C, Olawuyi A, Oyewole OO, Odole AC, Ogundele AO, Fatoye F.	BMC Health Serv Res. 2019 Mar 14;19(1):168. doi: 10.1186/s12913-019-3994-4.	Mbada C	BMC Health Serv Res	2019	2019/03/16	PMC6419371		10.1186/s12913-019-3994-4
29704638	Mild cognitive impairment and sedentary behavior: A multinational study	Vancampfort D, Stubbs B, Lara E, Vandenbulcke M, Swinnen N, Smith L, Firth J, Herring MP, Hallgren M, Koyanagi A.	Exp Gerontol. 2018 Jul 15;108:174-180. doi: 10.1016/j.exger.2018.04.017. Epub 2018 Apr 25.	Vancampfort D	Exp Gerontol	2018	2018/04/29			10.1016/j.exger.2018.04.017
36872652	Leisure-time physical activity and sarcopenia among older adults from low- and middle-income countries	Jacob L, Gyasi RM, Oh H, Smith L, Kostev K, López Sánchez GF, Rahmati M, Haro JM, Tully MA, Shin JI, Yon DK, Koyanagi A.	J Cachexia Sarcopenia Muscle. 2023 Apr;14(2):1130-1138. doi: 10.1002/jcsm.13215. Epub 2023 Mar 5.	Jacob L	J Cachexia Sarcopenia Muscle	2023	2023/03/06	PMC10067478		10.1002/jcsm.13215
34398822	Strengthening the Mentorship and Leadership Capacity of HIV/AIDS and Tuberculosis Researchers in South Africa	Desai MM, Göç N, Chirwa T, Manderson L, Charalambous S, Curry LA, Linnander E.	Am J Trop Med Hyg. 2021 Aug 16;105(5):1317-1325. doi: 10.4269/ajtmh.21-0072.	Desai MM	Am J Trop Med Hyg	2021	2021/08/16	PMC8592193		10.4269/ajtmh.21-0072
26660155	Health literacy assessment in developing countries: a case study in Zambia	Schrauben SJ, Wiebe DJ.	Health Promot Int. 2017 Jun 1;32(3):475-481. doi: 10.1093/heapro/dav108.	Schrauben SJ	Health Promot Int	2017	2015/12/15			10.1093/heapro/dav108
36209777	Association between physical activity and comorbid anxiety/depression in 46 low- and middle-income countries	Ma R, Romano E, Vancampfort D, Firth J, Stubbs B, Koyanagi A.	J Affect Disord. 2023 Jan 1;320:544-551. doi: 10.1016/j.jad.2022.10.002. Epub 2022 Oct 6.	Ma R	J Affect Disord	2023	2022/10/09	PMC10166713		10.1016/j.jad.2022.10.002
29953275	Nurse-led education for heart failure patients in developing countries	Bader F, Atallah B, Sadik ZG, Tbishat L, Gabra G, Soliman M, Bakr K, Ferrer R, Stapleton J, Khalil M.	Br J Nurs. 2018 Jun 28;27(12):690-696. doi: 10.12968/bjon.2018.27.12.690.	Bader F	Br J Nurs	2018	2018/06/29			10.12968/bjon.2018.27.12.690
28867584	Coalition for Global Clinical Surgical Education: The Alliance for Global Clinical Training	Graf J, Cook M, Schecter S, Deveney K, Hofmann P, Grey D, Akoko L, Mwanga A, Salum K, Schecter W.	J Surg Educ. 2018 May-Jun;75(3):688-696. doi: 10.1016/j.jsurg.2017.08.019. Epub 2017 Sep 1.	Graf J	J Surg Educ	2018	2017/09/05			10.1016/j.jsurg.2017.08.019
33497294	Patterns of traumatic injuries and outcomes to motorcyclists in a developing country: A cross-sectional study	Martins RS, Saqib SU, Gillani M, Sania SRT, Junaid MU, Zafar H.	Traffic Inj Prev. 2021;22(2):162-166. doi: 10.1080/15389588.2020.1856374. Epub 2021 Jan 26.	Martins RS	Traffic Inj Prev	2021	2021/01/26			10.1080/15389588.2020.1856374
31502232	The Effects of Adolescent Childbearing on Literacy and Numeracy in Bangladesh, Malawi, and Zambia	Psaki SR, Soler-Hampejsek E, Saha J, Mensch BS, Amin S.	Demography. 2019 Oct;56(5):1899-1929. doi: 10.1007/s13524-019-00816-z.	Psaki SR	Demography	2019	2019/09/11	PMC6797635		10.1007/s13524-019-00816-z
28271964	Health literacy in Suriname	Diemer FS, Haan YC, Nannan Panday RV, van Montfrans GA, Oehlers GP, Brewster LM.	Soc Work Health Care. 2017 Apr;56(4):283-293. doi: 10.1080/00981389.2016.1277823. Epub 2017 Feb 28.	Diemer FS	Soc Work Health Care	2017	2017/03/09			10.1080/00981389.2016.1277823
23192257	Follow up in a developing country of patients with complete atrio-ventricular block	Tantchou Tchoumi JC, Foresti S, Lupo P, Cappato R, Butera G.	Cardiovasc J Afr. 2012 Nov;23(10):538-40. doi: 10.5830/CVJA-2012-059.	Tantchou Tchoumi JC	Cardiovasc J Afr	2012	2012/11/30	PMC3721805		10.5830/CVJA-2012-059
28924271	Dental graduates perspective of professionalism competences from a developing country	Choudhry S, Yasmeen R, Hossain Bokhari SA, Wajid G, Khan AA.	J Pak Med Assoc. 2017 Sep;67(9):1339-1345.	Choudhry S	J Pak Med Assoc	2017	2017/09/20
35061838	Determinants of life expectancy in most polluted countries: Exploring the effect of environmental degradation	Rahman MM, Rana R, Khanam R.	PLoS One. 2022 Jan 21;17(1):e0262802. doi: 10.1371/journal.pone.0262802. eCollection 2022.	Rahman MM	PLoS One	2022	2022/01/21	PMC8782287		10.1371/journal.pone.0262802
29172710	Low rates of post-craniotomy surgical site infections in a developing country: surgical technique and results	Adeleye AO.	Br J Neurosurg. 2018 Apr;32(2):136-140. doi: 10.1080/02688697.2017.1407746. Epub 2017 Nov 24.	Adeleye AO	Br J Neurosurg	2018	2017/11/28			10.1080/02688697.2017.1407746
24938175	Diabetes education and care in a developing country: observations from Karachi, Pakistan	Sheikh MA, Hakeem R, Asar F, Shaikh AH.	Prim Care Diabetes. 2015 Feb;9(1):48-53. doi: 10.1016/j.pcd.2014.04.006. Epub 2014 Jun 14.	Sheikh MA	Prim Care Diabetes	2015	2014/06/19			10.1016/j.pcd.2014.04.006
31435958	Physical activity and loneliness among adults aged 50 years or older in six low- and middle-income countries	Vancampfort D, Lara E, Smith L, Rosenbaum S, Firth J, Stubbs B, Hallgren M, Koyanagi A.	Int J Geriatr Psychiatry. 2019 Dec;34(12):1855-1864. doi: 10.1002/gps.5202. Epub 2019 Aug 27.	Vancampfort D	Int J Geriatr Psychiatry	2019	2019/08/23	PMC6854283	NIHMS1047441	10.1002/gps.5202
26327395	Association of physical activity with metabolic syndrome in a predominantly rural Nigerian population	Oguoma VM, Nwose EU, Skinner TC, Richards RS, Digban KA, Onyia IC.	Diabetes Metab Syndr. 2016 Jan-Mar;10(1):13-8. doi: 10.1016/j.dsx.2015.08.010. Epub 2015 Aug 22.	Oguoma VM	Diabetes Metab Syndr	2016	2015/09/02			10.1016/j.dsx.2015.08.010
34363969	Rasch analysis highlighted relative importance of walking and transferring disabilities among elderly in developing countries	Fong JH.	J Clin Epidemiol. 2021 Nov;139:121-129. doi: 10.1016/j.jclinepi.2021.07.020. Epub 2021 Aug 4.	Fong JH	J Clin Epidemiol	2021	2021/08/07			10.1016/j.jclinepi.2021.07.020
24343957	Who quits? An overview of quitters in low- and middle-income countries	Shang C, Chaloupka F, Kostova D.	Nicotine Tob Res. 2014 Jan;16 Suppl 1:S44-55. doi: 10.1093/ntr/ntt179.	Shang C	Nicotine Tob Res	2014	2013/12/18			10.1093/ntr/ntt179
26322784	Knowledge and perceptions of research participants in Nigeria about clinical trials	Adewale B, Schoeman L, Roussouw T.	Indian J Med Ethics. 2015 Oct-Dec;12(4):196-8. doi: 10.20529/IJME.2015.053. Epub 2015 Aug 25.	Adewale B	Indian J Med Ethics	2015	2015/09/01			10.20529/IJME.2015.053
28707008	Lifestyle differences between older migrants and non-migrants in 14 European countries using propensity score matching method	Arsenijevic J, Groot W.	Int J Public Health. 2018 Apr;63(3):337-347. doi: 10.1007/s00038-017-1010-5. Epub 2017 Jul 13.	Arsenijevic J	Int J Public Health	2018	2017/07/15	PMC5978913		10.1007/s00038-017-1010-5
30627083	Evaluation of a Master of Science in Integrated Clinical and Community Mental Health (MSc ICCMH) program in Ethiopia	Soboka M, Adorjan K, Dehning S, Asaminew T, Abera M, Siebeck M, Tesfaye M, Jobst A.	Ger Med Sci. 2018 Dec 18;16:Doc04. doi: 10.3205/000266. eCollection 2018.	Soboka M	Ger Med Sci	2018	2019/01/11	PMC6317302		10.3205/000266
29369457	The economic burden of epilepsy in Bhutan	Wibecan L, Fink G, Tshering L, Bruno V, Patenaude B, Nirola DK, Dorji C, Dema U, Pokhrel D, Mateen FJ; Bhutan Epilepsy Project.	Trop Med Int Health. 2018 Apr;23(4):342-358. doi: 10.1111/tmi.13035. Epub 2018 Feb 23.	Wibecan L	Trop Med Int Health	2018	2018/01/26	PMC6158445	NIHMS967556	10.1111/tmi.13035
28906530	The effect of lifestyle interventions on maternal body composition during pregnancy in developing countries: a systematic review	Watson ED, Macaulay S, Lamont K, Gradidge PJ, Pretorius S, Crowther NJ, Libhaber E.	Cardiovasc J Afr. 2017 Nov/Dec 23;28(6):397-403. doi: 10.5830/CVJA-2017-003. Epub 2017 Aug 24.	Watson ED	Cardiovasc J Afr	2017	2017/09/15	PMC5885055		10.5830/CVJA-2017-003
32690500	Multimorbidity patterns in low-middle and high income regions: a multiregion latent class analysis using ATHLOS harmonised cohorts	Bayes-Marin I, Sanchez-Niubo A, Egea-Cortés L, Nguyen H, Prina M, Fernández D, Haro JM, Olaya B.	BMJ Open. 2020 Jul 19;10(7):e034441. doi: 10.1136/bmjopen-2019-034441.	Bayes-Marin I	BMJ Open	2020	2020/07/22	PMC7371222		10.1136/bmjopen-2019-034441
33118075	Impact of the COVID-19 Pandemic on Surgical Residency Training: Perspective from a Low-Middle Income Country	Adesunkanmi AO, Ubom AE, Olasehinde O, Wuraola FO, Ijarotimi OA, Okon NE, Ikimalo JI, Fasubaa OB, Adesunkanmi ARK.	World J Surg. 2021 Jan;45(1):10-17. doi: 10.1007/s00268-020-05826-2. Epub 2020 Oct 28.	Adesunkanmi AO	World J Surg	2021	2020/10/29	PMC7594960		10.1007/s00268-020-05826-2
30170298	The Impact of Education on Health Outcomes and Behaviors in a Middle-Income, Low-Education Country	Dursun B, Cesur R, Mocan N.	Econ Hum Biol. 2018 Sep;31:94-114. doi: 10.1016/j.ehb.2018.07.004. Epub 2018 Jul 27.	Dursun B	Econ Hum Biol	2018	2018/09/01			10.1016/j.ehb.2018.07.004
23736126	The prevalence and distribution of non-communicable diseases and their risk factors in Kasese district, Uganda	Mondo CK, Otim MA, Akol G, Musoke R, Orem J.	Cardiovasc J Afr. 2013 Apr;24(3):52-7. doi: 10.5830/CVJA-2012-081.	Mondo CK	Cardiovasc J Afr	2013	2013/06/06	PMC3721879		10.5830/CVJA-2012-081
11238777	The nutrition transition and obesity in the developing world	Popkin BM.	J Nutr. 2001 Mar;131(3):871S-873S. doi: 10.1093/jn/131.3.871S.	Popkin BM	J Nutr	2001	2001/03/10			10.1093/jn/131.3.871S
32601798	Long-term follow-up of a novel immunosuppressive strategy of cyclosporine alternatively combined with levamisole for severe aplastic anemia	Huo J, Li X, Shao Y, Ren X, Ge M, You Y, Huang J, Zhang J, Wang M, Nie N, Jin P, Zheng Y.	Ann Hematol. 2020 Aug;99(8):1727-1734. doi: 10.1007/s00277-020-04153-9. Epub 2020 Jun 29.	Huo J	Ann Hematol	2020	2020/07/01			10.1007/s00277-020-04153-9
36355919	The effect of COVID-19 vaccination on the menstrual pattern and mental health of the medical students: A mixed-methods study from a low and middle-income country	Kareem R, Sethi MR, Inayat S, Irfan M.	PLoS One. 2022 Nov 10;17(11):e0277288. doi: 10.1371/journal.pone.0277288. eCollection 2022.	Kareem R	PLoS One	2022	2022/11/10	PMC9648815		10.1371/journal.pone.0277288
31512628	Post-stroke Visual Gait Measure for Developing Countries: A Reliability and Validity Study	Arya KN, Pandian S, Kumar V, Agarwal GG, Asthana A.	Neurol India. 2019 Jul-Aug;67(4):1033-1040. doi: 10.4103/0028-3886.266273.	Arya KN	Neurol India	2019	2019/09/13			10.4103/0028-3886.266273
33168002	Healthcare providers' digital competency: a cross-sectional survey in a low-income country setting	Shiferaw KB, Tilahun BC, Endehabtu BF.	BMC Health Serv Res. 2020 Nov 9;20(1):1021. doi: 10.1186/s12913-020-05848-5.	Shiferaw KB	BMC Health Serv Res	2020	2020/11/10	PMC7652588		10.1186/s12913-020-05848-5
27845543	The Combined Effects of Healthy Lifestyle Behaviors on All-Cause Mortality: The Golestan Cohort Study	Fazel-Tabar Malekshah A, Zaroudi M, Etemadi A, Islami F, Sepanlou S, Sharafkhah M, Keshtkar AA, Khademi H, Poustchi H, Hekmatdoost A, Pourshams A, Feiz Sani A, Jafari E, Kamangar F, Dawsey SM, Abnet CC, Pharoah PD, Berennan PJ, Boffetta P, Esmaillzadeh A, Malekzadeh R.	Arch Iran Med. 2016 Nov;19(11):752-761.	Fazel-Tabar Malekshah A	Arch Iran Med	2016	2016/11/16	PMC5783545	NIHMS935370
24697197	Review of the epidemiological evidence for physical activity and health from low- and middle-income countries	Milton K, Macniven R, Bauman A.	Glob Public Health. 2014;9(4):369-81. doi: 10.1080/17441692.2014.894548. Epub 2014 Apr 3.	Milton K	Glob Public Health	2014	2014/04/05			10.1080/17441692.2014.894548
34902842	The Association of Objective and Subjective Vision Impairment With Self-Reported Time Spent in Sedentary Behaviors in Low- and Middle-Income Countries	Smith L, Gorely T, Tully MA, Barnett Y, Trott M, Pardhan S, López-Sánchez GF, Jacob L, Shin JI, Pfifer B, Oh H, Pizzol D, Koyanagi A.	J Phys Act Health. 2022 Jan 1;19(1):47-55. doi: 10.1123/jpah.2021-0302. Epub 2021 Dec 11.	Smith L	J Phys Act Health	2022	2021/12/13			10.1123/jpah.2021-0302
35682379	Associations between Adverse Childhood Experiences and Obesity in a Developing Country: A Cross-Sectional Study among Middle-Aged and Older Chinese Adults	Lin L, Chen W, Sun W, Chen M, Li J, Shen J, Guo VY.	Int J Environ Res Public Health. 2022 Jun 2;19(11):6796. doi: 10.3390/ijerph19116796.	Lin L	Int J Environ Res Public Health	2022	2022/06/10	PMC9180433		10.3390/ijerph19116796
29180091	Prevalence of Surgically Untreated Face, Head, and Neck Conditions in Uganda: A Cross-Sectional Nationwide Household Survey	Fuller AT, Corley J, Tran TM, Butler EK, Vissoci JR, Andrade L, Makumbi F, Luboga S, Muhumuza C, Ssennono VF, Chipman JG, Galukande M, Haglund MM, Smith ER.	World Neurosurg. 2018 Feb;110:e747-e754. doi: 10.1016/j.wneu.2017.11.099. Epub 2017 Nov 24.	Fuller AT	World Neurosurg	2018	2017/11/29			10.1016/j.wneu.2017.11.099
32595016	Incidence of hypertension among Asian Indians: 10 year follow up of the Chennai Urban Rural Epidemiology Study (CURES-153)	Mohan V, Anjana RM, Unnikrishnan R, Venkatesan U, Uma Sankari G, Rahulashankiruthiyayan T, Samhita SK, Subramanian Shanthi Rani C.	J Diabetes Complications. 2020 Oct;34(10):107652. doi: 10.1016/j.jdiacomp.2020.107652. Epub 2020 Jun 10.	Mohan V	J Diabetes Complications	2020	2020/06/30			10.1016/j.jdiacomp.2020.107652
29067900	HEALTH RISK TRANSITION AND LOW MORTALITY PATTERNS AMONG A NATIONAL COHORT OF ASPIRATIONAL THAI OPEN UNIVERSITY STUDENTS	Kelly M, Rao C, Seubsman SA, Sleigh A.	J Biosoc Sci. 2018 Jul;50(4):540-550. doi: 10.1017/S0021932017000517. Epub 2017 Oct 25.	Kelly M	J Biosoc Sci	2018	2017/10/26			10.1017/S0021932017000517
20683087	Leisure-time physical activity: association with activity levels in other domains	Rombaldi AJ, Menezes AM, Azevedo MR, Hallal PC.	J Phys Act Health. 2010 Jul;7(4):460-4. doi: 10.1123/jpah.7.4.460.	Rombaldi AJ	J Phys Act Health	2010	2010/08/05			10.1123/jpah.7.4.460
23665093	Association between physical activity and metabolic syndrome among Malay adults in a developing country, Malaysia	Chu AH, Moy FM.	J Sci Med Sport. 2014 Mar;17(2):195-200. doi: 10.1016/j.jsams.2013.04.003. Epub 2013 May 9.	Chu AH	J Sci Med Sport	2014	2013/05/14			10.1016/j.jsams.2013.04.003
23347003	Analysis of nursing education in Ghana: Priorities for scaling-up the nursing workforce	Bell SA, Rominski S, Bam V, Donkor E, Lori J.	Nurs Health Sci. 2013 Jun;15(2):244-9. doi: 10.1111/nhs.12026. Epub 2013 Jan 24.	Bell SA	Nurs Health Sci	2013	2013/01/26	PMC3859807	NIHMS427261	10.1111/nhs.12026
27318171	Breast cancer patients' information needs and information-seeking behavior in a developing country	Kimiafar K, Sarbaz M, Shahid Sales S, Esmaeili M, Javame Ghazvini Z.	Breast. 2016 Aug;28:156-60. doi: 10.1016/j.breast.2016.05.011. Epub 2016 Jun 16.	Kimiafar K	Breast	2016	2016/06/19			10.1016/j.breast.2016.05.011
35027016	Developing indicators of age-friendly neighbourhood environments for urban and rural communities across 20 low-, middle-, and high-income countries	Rugel EJ, Chow CK, Corsi DJ, Hystad P, Rangarajan S, Yusuf S, Lear SA.	BMC Public Health. 2022 Jan 13;22(1):87. doi: 10.1186/s12889-021-12438-5.	Rugel EJ	BMC Public Health	2022	2022/01/14	PMC8759164		10.1186/s12889-021-12438-5
34528555	Perception, magnitude, and implications of cancer-related fatigue in breast cancer survivors: Study from a developing country	Gupta A, Hussain SM, Nayyar HK, Sonthwal N, Manaktala R, Chaturvedi H.	J Cancer Res Ther. 2021 Jul-Sep;17(4):998-1002. doi: 10.4103/jcrt.JCRT_151_19.	Gupta A	J Cancer Res Ther	2021	2021/09/16			10.4103/jcrt.JCRT_151_19
26088558	Burden and correlates of non-communicable-diseases among rural residents: a cross-sectional study in Hebei, China	Yang J, Yu W, Zhou Q, Mahapatra T, Li Y, Zhang X, Chen L, Mahapatra S, Yan Y, Tang W.	BMC Public Health. 2015 Jun 20;15:571. doi: 10.1186/s12889-015-1916-x.	Yang J	BMC Public Health	2015	2015/06/20	PMC4473846		10.1186/s12889-015-1916-x
34453019	The Association Between Objectively Measured Vision Impairment and Self-Reported Physical Activity Among 34,129 Adults Aged ≥50 Years in Six Low- and Middle-Income Countries	Smith L, Pardhan S, Gorely T, Barnett Y, Jacob L, López-Sánchez GF, Tully MA, Veronese N, Shin JI, Koyanagi A.	J Aging Phys Act. 2022 Apr 1;30(2):316-322. doi: 10.1123/japa.2021-0103. Epub 2021 Aug 27.	Smith L	J Aging Phys Act	2022	2021/08/28			10.1123/japa.2021-0103
25805428	Practice of first aid in burn related injuries in a developing country	Fadeyibi IO, Ibrahim NA, Mustafa IA, Ugburo AO, Adejumo AO, Buari A.	Burns. 2015 Sep;41(6):1322-32. doi: 10.1016/j.burns.2015.02.018. Epub 2015 Mar 21.	Fadeyibi IO	Burns	2015	2015/03/26			10.1016/j.burns.2015.02.018
33774783	Objectively measured far vision impairment and sarcopenia among adults aged ≥ 65 years from six low- and middle-income countries	Smith L, López-Sánchez GF, Jacob L, Barnett Y, Pardhan S, Veronese N, Soysal P, Tully MA, Gorely T, Shin JI, Koyanagi A.	Aging Clin Exp Res. 2021 Nov;33(11):2995-3003. doi: 10.1007/s40520-021-01841-y. Epub 2021 Mar 28.	Smith L	Aging Clin Exp Res	2021	2021/03/28			10.1007/s40520-021-01841-y
28533081	Patients' understanding of prescription drug label instructions in developing nations: The case of Saudi Arabia	Alburikan KA, AbuAlreesh A, Alenazi M, Albabtain H, Alqouzi M, Alawaji M, Aljadhey HS.	Res Social Adm Pharm. 2018 May;14(5):413-417. doi: 10.1016/j.sapharm.2017.05.004. Epub 2017 May 16.	Alburikan KA	Res Social Adm Pharm	2018	2017/05/24			10.1016/j.sapharm.2017.05.004
22910724	Assessing impact and sustainability of health, water, and sanitation interventions in Bolivia six years post-project	Eder C, Schooley J, Fullerton J, Murguia J.	Rev Panam Salud Publica. 2012 Jul;32(1):43-8. doi: 10.1590/s1020-49892012000700007.	Eder C	Rev Panam Salud Publica	2012	2012/08/23			10.1590/s1020-49892012000700007
24468597	Women's knowledge and attitude towards pregnancy in a high-income developing country	Alkaabi MS, Alsenaidi LK, Mirghani H.	J Perinat Med. 2015 Jul;43(4):445-8. doi: 10.1515/jpm-2013-0296.	Alkaabi MS	J Perinat Med	2015	2014/01/29			10.1515/jpm-2013-0296
32155879	Fruit and Vegetable Consumption and Sarcopenia among Older Adults in Low- and Middle-Income Countries	Koyanagi A, Veronese N, Solmi M, Oh H, Shin JI, Jacob L, Yang L, Haro JM, Smith L.	Nutrients. 2020 Mar 6;12(3):706. doi: 10.3390/nu12030706.	Koyanagi A	Nutrients	2020	2020/03/12	PMC7146581		10.3390/nu12030706
33904293	Respiratory pathogens in patients with acute exacerbation of non-cystic fibrosis bronchiectasis from a developing country	Shahid S, Jabeen K, Iqbal N, Farooqi J, Irfan M.	Monaldi Arch Chest Dis. 2021 Apr 22;91(2). doi: 10.4081/monaldi.2021.1771.	Shahid S	Monaldi Arch Chest Dis	2021	2021/04/27			10.4081/monaldi.2021.1771
36610801	Association Between Pain and Sarcopenia Among Adults Aged ≥65 Years from Low- and Middle-Income Countries	Smith L, López Sánchez GF, Veronese N, Soysal P, Kostev K, Jacob L, Rahmati M, Kujawska A, Tully MA, Butler L, Il Shin J, Koyanagi A.	J Gerontol A Biol Sci Med Sci. 2023 Jun 1;78(6):1020-1027. doi: 10.1093/gerona/glad002.	Smith L	J Gerontol A Biol Sci Med Sci	2023	2023/01/07			10.1093/gerona/glad002
23244057	Level and intensity of objectively assessed physical activity among pregnant women from urban Ethiopia	Hjorth MF, Kloster S, Girma T, Faurholt-Jepsen D, Andersen G, Kaestel P, Brage S, Friis H.	BMC Pregnancy Childbirth. 2012 Dec 17;12:154. doi: 10.1186/1471-2393-12-154.	Hjorth MF	BMC Pregnancy Childbirth	2012	2012/12/19	PMC3543321		10.1186/1471-2393-12-154
30244769	Sedentary behavior and perceived stress among adults aged ≥50 years in six low- and middle-income countries	Ashdown-Franks G, Koyanagi A, Vancampfort D, Smith L, Firth J, Schuch F, Veronese N, Stubbs B.	Maturitas. 2018 Oct;116:100-107. doi: 10.1016/j.maturitas.2018.08.005. Epub 2018 Aug 6.	Ashdown-Franks G	Maturitas	2018	2018/09/25			10.1016/j.maturitas.2018.08.005
30708201	Correlates of sedentary behavior among community-dwelling adults with anxiety in six low- and middle-income countries	Vancampfort D, Stubbs B, Smith L, Gardner B, Herring MP, Firth J, Koyanagi A.	Psychiatry Res. 2019 Mar;273:501-508. doi: 10.1016/j.psychres.2019.01.064. Epub 2019 Jan 17.	Vancampfort D	Psychiatry Res	2019	2019/02/02			10.1016/j.psychres.2019.01.064
29524752	Correlates of sedentary behavior in 2,375 people with depression from 6 low- and middle-income countries	Vancampfort D, Stubbs B, Mugisha J, Firth J, Schuch FB, Koyanagi A.	J Affect Disord. 2018 Jul;234:97-104. doi: 10.1016/j.jad.2018.02.088. Epub 2018 Mar 6.	Vancampfort D	J Affect Disord	2018	2018/03/11			10.1016/j.jad.2018.02.088
29122146	Physical activity correlates in people with anxiety: Data from 46 low- and middle-income countries	Vancampfort D, Stubbs B, Koyanagi A.	Gen Hosp Psychiatry. 2017 Nov;49:26-31. doi: 10.1016/j.genhosppsych.2017.04.007.	Vancampfort D	Gen Hosp Psychiatry	2017	2017/11/11			10.1016/j.genhosppsych.2017.04.007
32253161	Physical Activity is Associated With Fewer Subjective Cognitive Complaints in 47 Low- and Middle-Income Countries	Felez-Nobrega M, Haro JM, Erickson KI, Koyanagi A.	J Am Med Dir Assoc. 2020 Oct;21(10):1423-1429.e2. doi: 10.1016/j.jamda.2020.02.014. Epub 2020 Apr 3.	Felez-Nobrega M	J Am Med Dir Assoc	2020	2020/04/08			10.1016/j.jamda.2020.02.014
31658090	Postural risk associated with Wooden Steel Chairs and Stackable Arm Chairs in a low-income country	Ncube F, Kanda A, Dhlakama P.	Work. 2019;64(3):579-586. doi: 10.3233/WOR-193019.	Ncube F	Work	2019	2019/10/29			10.3233/WOR-193019
32762745	E-health literacy and associated factors among chronic patients in a low-income country: a cross-sectional survey	Shiferaw KB, Tilahun BC, Endehabtu BF, Gullslett MK, Mengiste SA.	BMC Med Inform Decis Mak. 2020 Aug 6;20(1):181. doi: 10.1186/s12911-020-01202-1.	Shiferaw KB	BMC Med Inform Decis Mak	2020	2020/08/09	PMC7407428		10.1186/s12911-020-01202-1
22697274	The prevalence of chronic pain with an analysis of countries with a Human Development Index less than 0.9: a systematic review without meta-analysis	Elzahaf RA, Tashani OA, Unsworth BA, Johnson MI.	Curr Med Res Opin. 2012 Jul;28(7):1221-9. doi: 10.1185/03007995.2012.703132. Epub 2012 Jul 2.	Elzahaf RA	Curr Med Res Opin	2012	2012/06/16			10.1185/03007995.2012.703132
30244606	Evaluating an AAC training for special education teachers in Sri Lanka,a low- and middle-income country	Muttiah N, Drager KDR, McNaughton D, Perera N.	Augment Altern Commun. 2018 Dec;34(4):276-287. doi: 10.1080/07434618.2018.1512651. Epub 2018 Sep 22.	Muttiah N	Augment Altern Commun	2018	2018/09/25			10.1080/07434618.2018.1512651
26206373	A process evaluation of PRONTO simulation training for obstetric and neonatal emergency response teams in Guatemala	Walker DM, Holme F, Zelek ST, Olvera-García M, Montoya-Rodríguez A, Fritz J, Fahey J, Lamadrid-Figueroa H, Cohen S, Kestler E.	BMC Med Educ. 2015 Jul 24;15:117. doi: 10.1186/s12909-015-0401-7.	Walker DM	BMC Med Educ	2015	2015/07/25	PMC4513701		10.1186/s12909-015-0401-7
21370604	Teaching cervical cancer surgery in low- or middle-resource countries	Elit LM, Rosen B, Jimenez W, Giede C, Cybulska P, Sinasac S, Dodge J, Ayush E, Omenge O, Bernardini M, Finlayson S, McAlpine J, Miller D; International Community of Practice Committee of the Society of Gynecologic Oncology of Canada.	Int J Gynecol Cancer. 2010 Dec;20(9):1604-8.	Elit LM	Int J Gynecol Cancer	2010	2011/03/05
30777231	Self-Reported Competence and Impact of Research Training among Medical Radiography Graduates from a Developing Country	Mubuuke AG, Businge F.	J Med Imaging Radiat Sci. 2019 Mar;50(1):113-118. doi: 10.1016/j.jmir.2018.09.002. Epub 2018 Oct 25.	Mubuuke AG	J Med Imaging Radiat Sci	2019	2019/02/20			10.1016/j.jmir.2018.09.002
24445156	Profile of anaerobic bacteriology of middle ear aspirates in a developing country: does immunocompromise play a role?	Adebola SO, Ologe FE, Alabi BS, Nwabuisi C, Fowotade A.	Anaerobe. 2014 Apr;26:31-5. doi: 10.1016/j.anaerobe.2014.01.001. Epub 2014 Jan 18.	Adebola SO	Anaerobe	2014	2014/01/22			10.1016/j.anaerobe.2014.01.001
22967164	The influence of the macro-environment on physical activity: a multilevel analysis of 38 countries worldwide	Bosdriesz JR, Witvliet MI, Visscher TL, Kunst AE.	Int J Behav Nutr Phys Act. 2012 Sep 11;9:110. doi: 10.1186/1479-5868-9-110.	Bosdriesz JR	Int J Behav Nutr Phys Act	2012	2012/09/13	PMC3490943		10.1186/1479-5868-9-110
31714393	Effect of Home-Based Cardiac Rehabilitation in a Lower-Middle Income Country: RESULTS FROM A CONTROLLED TRIAL	Uddin J, Joshi VL, Moniruzzaman M, Karim R, Uddin J, Siraj M, Rashid MA, Rossau HK, Taylor RS, Zwisler AD.	J Cardiopulm Rehabil Prev. 2020 Jan;40(1):29-34. doi: 10.1097/HCR.0000000000000471.	Uddin J	J Cardiopulm Rehabil Prev	2020	2019/11/13			10.1097/HCR.0000000000000471
29573444	Assessment of palliative care needs of patients/families living with cancer in a developing country	Ndiok A, Ncama B.	Scand J Caring Sci. 2018 Sep;32(3):1215-1226. doi: 10.1111/scs.12568. Epub 2018 Mar 24.	Ndiok A	Scand J Caring Sci	2018	2018/03/25			10.1111/scs.12568
22854155	Surgical residency training and international volunteerism: a national survey of residents from 2 surgical specialties	Matar WY, Trottier DC, Balaa F, Fairful-Smith R, Moroz P.	Can J Surg. 2012 Aug;55(4):S191-9. doi: 10.1503/cjs.005411.	Matar WY	Can J Surg	2012	2012/08/03	PMC3432249		10.1503/cjs.005411
25489360	Epilepsy and education in developing countries: a survey of school teachers' knowledge about epilepsy and their attitude towards students with epilepsy in Northwestern Nigeria	Owolabi LF, Shehu NM, Owolabi SD.	Pan Afr Med J. 2014 Jul 27;18:255. doi: 10.11604/pamj.2014.18.255.3607. eCollection 2014.	Owolabi LF	Pan Afr Med J	2014	2014/12/10	PMC4258207		10.11604/pamj.2014.18.255.3607
29408186	Physical activity correlates in people with mild cognitive impairment: findings from six low- and middle-income countries	Vancampfort D, Lara E, Stubbs B, Swinnen N, Probst M, Koyanagi A.	Public Health. 2018 Mar;156:15-25. doi: 10.1016/j.puhe.2017.12.002. Epub 2018 Feb 2.	Vancampfort D	Public Health	2018	2018/02/07			10.1016/j.puhe.2017.12.002
20448222	Prevalence of burnout syndrome among medical residents: experience of a developing country	Ashkar K, Romani M, Musharrafieh U, Chaaya M.	Postgrad Med J. 2010 May;86(1015):266-71. doi: 10.1136/pgmj.2009.092106.	Ashkar K	Postgrad Med J	2010	2010/05/08			10.1136/pgmj.2009.092106
26059635	Frequency of surgery and hospital admissions for communicable diseases in a high- and middle-income setting	Jarnheimer A, Kantor G, Bickler S, Farmer P, Hagander L.	Br J Surg. 2015 Aug;102(9):1142-9. doi: 10.1002/bjs.9845. Epub 2015 Jun 8.	Jarnheimer A	Br J Surg	2015	2015/06/11			10.1002/bjs.9845
17524758	Maltreatment of Strongyloides infection: case series and worldwide physicians-in-training survey	Boulware DR, Stauffer WM, Hendel-Paterson BR, Rocha JL, Seet RC, Summer AP, Nield LS, Supparatpinyo K, Chaiwarith R, Walker PF.	Am J Med. 2007 Jun;120(6):545.e1-8. doi: 10.1016/j.amjmed.2006.05.072.	Boulware DR	Am J Med	2007	2007/05/26	PMC1950578	NIHMS24074	10.1016/j.amjmed.2006.05.072
24594648	School based sex education and HIV prevention in low- and middle-income countries: a systematic review and meta-analysis	Fonner VA, Armstrong KS, Kennedy CE, O'Reilly KR, Sweat MD.	PLoS One. 2014 Mar 4;9(3):e89692. doi: 10.1371/journal.pone.0089692. eCollection 2014.	Fonner VA	PLoS One	2014	2014/03/06	PMC3942389		10.1371/journal.pone.0089692
23340522	Mental health promotion and the prevention of mental disorders in South Africa	Petersen I, Bhana A, Swartz L.	Afr J Psychiatry (Johannesbg). 2012 Nov;15(6):411-6. doi: 10.4314/ajpsy.v15i6.50.	Petersen I	Afr J Psychiatry (Johannesbg)	2012	2013/01/24			10.4314/ajpsy.v15i6.50
27716210	A cross-sectional study of physical activity and sedentary behaviours in a Caribbean population: combining objective and questionnaire data to guide future interventions	Howitt C, Brage S, Hambleton IR, Westgate K, Samuels TA, Rose AM, Unwin N.	BMC Public Health. 2016 Oct 1;16(1):1036. doi: 10.1186/s12889-016-3689-2.	Howitt C	BMC Public Health	2016	2016/10/08	PMC5045650		10.1186/s12889-016-3689-2
22995708	Physical activity patterns and correlates among adults from a developing country: the Sri Lanka Diabetes and Cardiovascular Study	Katulanda P, Jayawardena R, Ranasinghe P, Rezvi Sheriff MH, Matthews DR.	Public Health Nutr. 2013 Sep;16(9):1684-92. doi: 10.1017/S1368980012003990. Epub 2012 Sep 21.	Katulanda P	Public Health Nutr	2013	2012/09/22	PMC10271739		10.1017/S1368980012003990
25160601	Comparisons of intensity-duration patterns of physical activity in the US, Jamaica and 3 African countries	Dugas LR, Bovet P, Forrester TE, Lambert EV, Plange-Rhule J, Durazo-Arvizu RA, Shoham D, Kroff J, Cao G, Cooper RS, Brage S, Ekelund U, Luke A.	BMC Public Health. 2014 Aug 27;14:882. doi: 10.1186/1471-2458-14-882.	Dugas LR	BMC Public Health	2014	2014/08/28	PMC4168059		10.1186/1471-2458-14-882
23450432	Malawian prosthetic and orthotic users' mobility and satisfaction with their lower limb assistive device	Magnusson L, Ahlström G, Ramstrand N, Fransson EI.	J Rehabil Med. 2013 Apr;45(4):385-91. doi: 10.2340/16501977-1117.	Magnusson L	J Rehabil Med	2013	2013/03/02			10.2340/16501977-1117
27704532	Physical activity and depression: a large cross-sectional, population-based study across 36 low- and middle-income countries	Stubbs B, Koyanagi A, Schuch FB, Firth J, Rosenbaum S, Veronese N, Solmi M, Mugisha J, Vancampfort D.	Acta Psychiatr Scand. 2016 Dec;134(6):546-556. doi: 10.1111/acps.12654. Epub 2016 Oct 5.	Stubbs B	Acta Psychiatr Scand	2016	2016/10/06			10.1111/acps.12654
32454919	Feasibility and Effectiveness of Telephone-Based Telephysiotherapy for Treatment of Pain in Low-Resource Setting: A Retrospective Pre-Post Design	Adhikari SP, Shrestha P, Dev R.	Pain Res Manag. 2020 May 8;2020:2741278. doi: 10.1155/2020/2741278. eCollection 2020.	Adhikari SP	Pain Res Manag	2020	2020/05/27	PMC7231093		10.1155/2020/2741278
31228989	Employment and Productivity Benefits of Enhanced Educational Outcomes: A Preliminary Modelling Approach	Sheehan P, Shi H.	J Adolesc Health. 2019 Jul;65(1S):S44-S51. doi: 10.1016/j.jadohealth.2019.03.025.	Sheehan P	J Adolesc Health	2019	2019/06/24			10.1016/j.jadohealth.2019.03.025
29986694	Childhood diabetes: a myth or reality?- perception of the public from a low-income country: a cross-sectional study	Chikani UN, Bisi-Onyemaechi AI, Oguonu T, Ugege SM, Ogugua C.	BMC Public Health. 2018 Jul 9;18(1):852. doi: 10.1186/s12889-018-5744-7.	Chikani UN	BMC Public Health	2018	2018/07/11	PMC6038320		10.1186/s12889-018-5744-7
30551211	The burden and epidemiology of polyparasitism among rural communities in Kano State, Nigeria	Dawaki S, Al-Mekhlafi HM, Ithoi I.	Trans R Soc Trop Med Hyg. 2019 Apr 1;113(4):169-182. doi: 10.1093/trstmh/try128.	Dawaki S	Trans R Soc Trop Med Hyg	2019	2018/12/15			10.1093/trstmh/try128
36175867	Community-based mental health and well-being interventions for older adults in low- and middle-income countries: a systematic review and meta-analysis	Giebel C, Shrestha N, Reilly S, White RG, Zuluaga MI, Saldarriaga G, Liu G, Allen D, Gabbay M.	BMC Geriatr. 2022 Sep 29;22(1):773. doi: 10.1186/s12877-022-03453-1.	Giebel C	BMC Geriatr	2022	2022/09/29	PMC9520120		10.1186/s12877-022-03453-1
29066372	Correlates of low physical activity across 46 low- and middle-income countries: A cross-sectional analysis of community-based data	Koyanagi A, Stubbs B, Vancampfort D.	Prev Med. 2018 Jan;106:107-113. doi: 10.1016/j.ypmed.2017.10.023. Epub 2017 Oct 21.	Koyanagi A	Prev Med	2018	2017/10/26			10.1016/j.ypmed.2017.10.023
32436830	Improved Outcomes after Reperfusion Therapies for Ischemic Stroke: A "Real-world" Study in a Developing Country	Schulz VC, de Magalhaes PSC, Carneiro CC, da Silva JIT, Silva VN, Guesser VV, Safanelli J, Diegoli H, Liberato RB, Lopes CCC, de Souza A, de França PHC, Conforto AB, Cabral NL.	Curr Neurovasc Res. 2020;17(4):361-375. doi: 10.2174/1567202617666200521083132.	Schulz VC	Curr Neurovasc Res	2020	2020/05/22			10.2174/1567202617666200521083132
27918334	Challenges of Anesthesia in Low- and Middle-Income Countries: A Cross-Sectional Survey of Access to Safe Obstetric Anesthesia in East Africa	Epiu I, Tindimwebwa JV, Mijumbi C, Chokwe TM, Lugazia E, Ndarugirire F, Twagirumugabe T, Dubowitz G.	Anesth Analg. 2017 Jan;124(1):290-299. doi: 10.1213/ANE.0000000000001690.	Epiu I	Anesth Analg	2017	2016/12/06	PMC5767165	NIHMS932017	10.1213/ANE.0000000000001690
28322647	Career Decision-Making Self-Efficacy and Professional Commitment Among Master Nursing Students	Wang J, Guo R, Liu M, Zhang X, Ren L, Sun M, Tang S.	West J Nurs Res. 2018 Mar;40(3):327-345. doi: 10.1177/0193945916682236. Epub 2016 Dec 28.	Wang J	West J Nurs Res	2018	2017/03/22			10.1177/0193945916682236
32730282	Participant perception, still a major challenge to clinical research in developing countries-A mixed methods study	Mowlabaccus WB, Jodheea-Jutton A.	PLoS One. 2020 Jul 30;15(7):e0236563. doi: 10.1371/journal.pone.0236563. eCollection 2020.	Mowlabaccus WB	PLoS One	2020	2020/07/31	PMC7392240		10.1371/journal.pone.0236563
33308622	Associations between sedentary behavior and happiness: An analysis of influential factors among middle-aged and older adults from six low- and middle-income countries	Felez-Nobrega M, Olaya B, Haro JM, Stubbs B, Smith L, Koyanagi A.	Maturitas. 2021 Jan;143:157-164. doi: 10.1016/j.maturitas.2020.10.011. Epub 2020 Oct 22.	Felez-Nobrega M	Maturitas	2021	2020/12/14			10.1016/j.maturitas.2020.10.011
15044412	Physical activity and risk of coronary heart disease in India	Rastogi T, Vaz M, Spiegelman D, Reddy KS, Bharathi AV, Stampfer MJ, Willett WC, Ascherio A.	Int J Epidemiol. 2004 Aug;33(4):759-67. doi: 10.1093/ije/dyh042. Epub 2004 Mar 24.	Rastogi T	Int J Epidemiol	2004	2004/03/27			10.1093/ije/dyh042
20524997	Prevalence of abdominal obesity in adolescents: a systematic review	de Moraes AC, Fadoni RP, Ricardi LM, Souza TC, Rosaneli CF, Nakashima AT, Falcão MC.	Obes Rev. 2011 Feb;12(2):69-77. doi: 10.1111/j.1467-789X.2010.00753.x.	de Moraes AC	Obes Rev	2011	2010/06/08			10.1111/j.1467-789X.2010.00753.x
25280458	Occupational low back pain in primary and high school teachers: prevalence and associated factors	Mohseni Bandpei MA, Ehsani F, Behtash H, Ghanipour M.	J Manipulative Physiol Ther. 2014 Nov-Dec;37(9):702-8. doi: 10.1016/j.jmpt.2014.09.006. Epub 2014 Oct 1.	Mohseni Bandpei MA	J Manipulative Physiol Ther	2014	2014/10/05			10.1016/j.jmpt.2014.09.006
31779018	Nutrition Education during the Preconception Period	Ramakrishnan U.	Nestle Nutr Inst Workshop Ser. 2019;92:19-30. doi: 10.1159/000501659. Epub 2019 Nov 28.	Ramakrishnan U	Nestle Nutr Inst Workshop Ser	2019	2019/11/29			10.1159/000501659
32129649	Conceptualising social accountability as an attribute of medical education	Clithero-Eridon A, Albright D, Ross A.	Afr J Prim Health Care Fam Med. 2020 Feb 18;12(1):e1-e8. doi: 10.4102/phcfm.v12i1.2213.	Clithero-Eridon A	Afr J Prim Health Care Fam Med	2020	2020/03/05	PMC7061228		10.4102/phcfm.v12i1.2213
27408611	Risk factors for unstructured treatment interruptions and association with survival in low to middle income countries	McMahon JH, Spelman T, Ford N, Greig J, Mesic A, Ssonko C, Casas EC, O'Brien DP.	AIDS Res Ther. 2016 Jul 11;13:25. doi: 10.1186/s12981-016-0109-8. eCollection 2016.	McMahon JH	AIDS Res Ther	2016	2016/07/14	PMC4940870		10.1186/s12981-016-0109-8
23325317	Traumatic injuries in developing countries: report from a nationwide cross-sectional survey of Sierra Leone	Stewart KA, Groen RS, Kamara TB, Farahzad MM, Samai M, Cassidy LD, Kushner AL, Wren SM.	JAMA Surg. 2013 May;148(5):463-9. doi: 10.1001/jamasurg.2013.1341.	Stewart KA	JAMA Surg	2013	2013/01/18	PMC4064369	NIHMS590438	10.1001/jamasurg.2013.1341
30011173	Assessment of the knowledge, attitude and practice of voluntary non-remunerated blood donation among residents of Ekpoma, a peri-urban community in Edo State	Ehimen FA, Osagiede EF, Abah SO, Enahoro FO, Usifoh I.	Niger J Med. 2016 Jul-Sep;25(3):282-92.	Ehimen FA	Niger J Med	2016	2018/07/17
35211689	The state of diabetes treatment coverage in 55 low-income and middle-income countries: a cross-sectional study of nationally representative, individual-level data in 680 102 adults	Flood D, Seiglie JA, Dunn M, Tschida S, Theilmann M, Marcus ME, Brian G, Norov B, Mayige MT, Singh Gurung M, Aryal KK, Labadarios D, Dorobantu M, Silver BK, Bovet P, Adelin Jorgensen JM, Guwatudde D, Houehanou C, Andall-Brereton G, Quesnel-Crooks S, Sturua L, Farzadfar F, Saeedi Moghaddam S, Atun R, Vollmer S, Bärnighausen TW, Davies JI, Wexler DJ, Geldsetzer P, Rohloff P, Ramírez-Zea M, Heisler …	Lancet Healthy Longev. 2021 Jun;2(6):e340-e351. doi: 10.1016/s2666-7568(21)00089-1. Epub 2021 May 21.	Flood D	Lancet Healthy Longev	2021	2022/02/25	PMC8865379	NIHMS1754380	10.1016/s2666-7568(21)00089-1
27671119	Promotion and Persistence of HIV Testing and HIV/AIDS Knowledge: Evidence From a Randomized Controlled Trial in Ethiopia	Kim HB, Haile B, Lee T.	Health Econ. 2017 Nov;26(11):1394-1411. doi: 10.1002/hec.3425. Epub 2016 Sep 26.	Kim HB	Health Econ	2017	2016/09/28			10.1002/hec.3425
37023021	COVID-19 and mental health in 8 low- and middle-income countries: A prospective cohort study	Aksunger N, Vernot C, Littman R, Voors M, Meriggi NF, Abajobir A, Beber B, Dai K, Egger D, Islam A, Kelly J, Kharel A, Matabaro A, Moya A, Mwachofi P, Nekesa C, Ochieng E, Rahman T, Scacco A, van Dalen Y, Walker M, Janssens W, Mobarak AM.	PLoS Med. 2023 Apr 6;20(4):e1004081. doi: 10.1371/journal.pmed.1004081. eCollection 2023 Apr.	Aksunger N	PLoS Med	2023	2023/04/06	PMC10079130		10.1371/journal.pmed.1004081
29851747	Social Participation Determines Quality of Life Among Urban-Dwelling Older Adults With Stroke in a Developing Country	Goh HT, Tan MP, Mazlan M, Abdul-Latif L, Subramaniam P.	J Geriatr Phys Ther. 2019 Oct/Dec;42(4):E77-E84. doi: 10.1519/JPT.0000000000000196.	Goh HT	J Geriatr Phys Ther	2019	2018/06/01			10.1519/JPT.0000000000000196
23499164	Quality of life and physical activity associated to lower prevalence of depression in community-dwelling elderly subjects from Sao Paulo	Barcelos-Ferreira R, Nakano EY, Steffens DC, Bottino CM.	J Affect Disord. 2013 Sep 5;150(2):616-22. doi: 10.1016/j.jad.2013.02.024. Epub 2013 Mar 15.	Barcelos-Ferreira R	J Affect Disord	2013	2013/03/19			10.1016/j.jad.2013.02.024
25926342	Physical inactivity and associated factors among university students in 23 low-, middle- and high-income countries	Pengpid S, Peltzer K, Kassean HK, Tsala Tsala JP, Sychareun V, Müller-Riemenschneider F.	Int J Public Health. 2015 Jul;60(5):539-49. doi: 10.1007/s00038-015-0680-0. Epub 2015 Apr 30.	Pengpid S	Int J Public Health	2015	2015/05/01			10.1007/s00038-015-0680-0
25035281	Untreated head and neck surgical disease in Sierra Leone: a cross-sectional, countrywide survey	Van Buren NC, Groen RS, Kushner AL, Samai M, Kamara TB, Ying J, Meier JD.	Otolaryngol Head Neck Surg. 2014 Oct;151(4):638-45. doi: 10.1177/0194599814542587. Epub 2014 Jul 17.	Van Buren NC	Otolaryngol Head Neck Surg	2014	2014/07/19			10.1177/0194599814542587
36442405	Handgrip strength asymmetry cut points to identify slow gait speed in six low- and middle-income countries: A cross-sectional analysis with 12,669 older adults	Abdalla PP, Bohn L, Sebastião E, Pereira Dos Santos A, Fernando Tasinafo Junior M, da Silva LSL, Alves TC, Gomide EBG, Venturini ACR, Mota J, Machado DRL.	Arch Gerontol Geriatr. 2023 Mar;106:104869. doi: 10.1016/j.archger.2022.104869. Epub 2022 Nov 17.	Abdalla PP	Arch Gerontol Geriatr	2023	2022/11/28			10.1016/j.archger.2022.104869
27465982	Hypertension and aging in rural Haiti: results from a preliminary survey	Polsinelli VB, Satchidanand N, Singh R, Holmes D, Izzo JL Jr.	J Hum Hypertens. 2017 Feb;31(2):138-144. doi: 10.1038/jhh.2016.52. Epub 2016 Jul 28.	Polsinelli VB	J Hum Hypertens	2017	2016/07/29			10.1038/jhh.2016.52
27229939	Religiosity and Health Risk Behaviour Among University Students in 26 Low, Middle and High Income Countries	Peltzer K, Pengpid S, Amuleru-Marshall O, Mufune P, Zeid AA.	J Relig Health. 2016 Dec;55(6):2131-40. doi: 10.1007/s10943-016-0260-5.	Peltzer K	J Relig Health	2016	2016/05/28			10.1007/s10943-016-0260-5
24022886	Patterns of senescence in human cardiovascular fitness: VO2 max in subsistence and industrialized populations	Pisor AC, Gurven M, Blackwell AD, Kaplan H, Yetish G.	Am J Hum Biol. 2013 Nov-Dec;25(6):756-69. doi: 10.1002/ajhb.22445. Epub 2013 Sep 10.	Pisor AC	Am J Hum Biol	2013	2013/09/12	PMC4142762	NIHMS601737	10.1002/ajhb.22445
31915036	Predictors of substance use among Jimma University instructors, Southwest Ethiopia	Gizaw AT, Amdisa D, Lemu YK.	Subst Abuse Treat Prev Policy. 2020 Jan 8;15(1):2. doi: 10.1186/s13011-019-0248-8.	Gizaw AT	Subst Abuse Treat Prev Policy	2020	2020/01/10	PMC6950981		10.1186/s13011-019-0248-8
31774821	The overweight and obesity transition from the wealthy to the poor in low- and middle-income countries: A survey of household data from 103 countries	Templin T, Cravo Oliveira Hashiguchi T, Thomson B, Dieleman J, Bendavid E.	PLoS Med. 2019 Nov 27;16(11):e1002968. doi: 10.1371/journal.pmed.1002968. eCollection 2019 Nov.	Templin T	PLoS Med	2019	2019/11/28	PMC6880978		10.1371/journal.pmed.1002968
20363565	Is thermogenesis a significant causal factor in preventing the "globesity" epidemic?	Hansen JC, Gilman AP, Odland JØ.	Med Hypotheses. 2010 Aug;75(2):250-6. doi: 10.1016/j.mehy.2010.02.033. Epub 2010 Apr 3.	Hansen JC	Med Hypotheses	2010	2010/04/06			10.1016/j.mehy.2010.02.033
23977075	Infant feeding and school attainment in five cohorts from low- and middle-income countries	Horta BL, Bas A, Bhargava SK, Fall CH, Feranil A, de Kadt J, Martorell R, Richter LM, Stein AD, Victora CG; COHORTS group.	PLoS One. 2013 Aug 20;8(8):e71548. doi: 10.1371/journal.pone.0071548. eCollection 2013.	Horta BL	PLoS One	2013	2013/08/27	PMC3748078		10.1371/journal.pone.0071548
21792549	Correlation of body mass index with outcome of in vitro fertilization in a developing country	Singh N, Gupta P, Mittal S, Malhotra N.	Arch Gynecol Obstet. 2012 Jan;285(1):259-63. doi: 10.1007/s00404-011-2013-8. Epub 2011 Jul 27.	Singh N	Arch Gynecol Obstet	2012	2011/07/28			10.1007/s00404-011-2013-8
32001307	Informal caregiving and physical activity among 204,315 adults in 38 low- and middle-income countries: A cross-sectional study	Jacob L, Smith L, Jackson SE, Shin JI, Haro JM, Vancampfort D, Stubbs B, Koyanagi A.	Prev Med. 2020 Mar;132:106007. doi: 10.1016/j.ypmed.2020.106007. Epub 2020 Jan 27.	Jacob L	Prev Med	2020	2020/02/01			10.1016/j.ypmed.2020.106007
33751991	Public Stroke Knowledge, Awareness, and Response to Acute Stroke in Isfahan Iran: What is Less or Misinterpreted in Developing Countries	Saadatnia M, Hajiannejad N, Yazdabadi A, Tajmirriahi M, Nasr M.	J Stroke Cerebrovasc Dis. 2021 Jun;30(6):105670. doi: 10.1016/j.jstrokecerebrovasdis.2021.105670. Epub 2021 Mar 19.	Saadatnia M	J Stroke Cerebrovasc Dis	2021	2021/03/22			10.1016/j.jstrokecerebrovasdis.2021.105670
27821141	Knowledge, attitude and practice of healthcare ethics among resident doctors and ward nurses from a resource poor setting, Nepal	Adhikari S, Paudel K, Aro AR, Adhikari TB, Adhikari B, Mishra SR.	BMC Med Ethics. 2016 Nov 8;17(1):68. doi: 10.1186/s12910-016-0154-9.	Adhikari S	BMC Med Ethics	2016	2016/11/09	PMC5100232		10.1186/s12910-016-0154-9
23131115	Teaching of evidence-based medicine to medical students in Mexico: a randomized controlled trial	Sánchez-Mendiola M, Kieffer-Escobar LF, Marín-Beltrán S, Downing SM, Schwartz A.	BMC Med Educ. 2012 Nov 6;12:107. doi: 10.1186/1472-6920-12-107.	Sánchez-Mendiola M	BMC Med Educ	2012	2012/11/08	PMC3511203		10.1186/1472-6920-12-107
24433043	The prevalence, predictors and associations of hypertension in Sri Lanka: a cross-sectional population based national survey	Katulanda P, Ranasinghe P, Jayawardena R, Constantine GR, Rezvi Sheriff MH, Matthews DR.	Clin Exp Hypertens. 2014;36(7):484-91. doi: 10.3109/10641963.2013.863321. Epub 2014 Jan 16.	Katulanda P	Clin Exp Hypertens	2014	2014/01/18			10.3109/10641963.2013.863321
22520066	Perceived crime and traffic safety is related to physical activity among adults in Nigeria	Oyeyemi AL, Adegoke BO, Sallis JF, Oyeyemi AY, De Bourdeaudhuij I.	BMC Public Health. 2012 May 17;12:294. doi: 10.1186/1471-2458-12-294.	Oyeyemi AL	BMC Public Health	2012	2012/04/24	PMC3355030		10.1186/1471-2458-12-294
11528351	Physical activity and cardiovascular risk factors in a developing population	Forrest KY, Bunker CH, Kriska AM, Ukoli FA, Huston SL, Markovic N.	Med Sci Sports Exerc. 2001 Sep;33(9):1598-604. doi: 10.1097/00005768-200109000-00025.	Forrest KY	Med Sci Sports Exerc	2001	2001/08/31			10.1097/00005768-200109000-00025
28987919	Sedentary behavior and anxiety: Association and influential factors among 42,469 community-dwelling adults in six low- and middle-income countries	Vancampfort D, Stubbs B, Herring MP, Hallgren M, Koyanagi A.	Gen Hosp Psychiatry. 2018 Jan-Feb;50:26-32. doi: 10.1016/j.genhosppsych.2017.09.006. Epub 2017 Sep 29.	Vancampfort D	Gen Hosp Psychiatry	2018	2017/10/09			10.1016/j.genhosppsych.2017.09.006
31669838	Motives for physical activity in the adoption and maintenance of physical activity in middle-aged and old age outpatients with a mental disorder: A cross-sectional study from a low-income country	Vancampfort D, Basangwa D, Nabanoba J, Smith L, Mugisha J.	Psychiatry Res. 2019 Dec;282:112620. doi: 10.1016/j.psychres.2019.112620. Epub 2019 Oct 14.	Vancampfort D	Psychiatry Res	2019	2019/11/01			10.1016/j.psychres.2019.112620
22965297	Assessment of need of patients with schizophrenia: a study in Vellore, India	Ernest S, Nagarajan G, Jacob KS.	Int J Soc Psychiatry. 2013 Dec;59(8):752-6. doi: 10.1177/0020764012456801. Epub 2012 Sep 9.	Ernest S	Int J Soc Psychiatry	2013	2012/09/12			10.1177/0020764012456801
33394593	External Devices Among Individuals With Spinal Cord Injury From a Developing Country	Kumprou M, Thaweewannakij T, Arayawichanon P, Amatachaya P, Amatachaya S.	Am J Phys Med Rehabil. 2021 Oct 1;100(10):952-957. doi: 10.1097/PHM.0000000000001676.	Kumprou M	Am J Phys Med Rehabil	2021	2021/01/04			10.1097/PHM.0000000000001676
25248410	Standard basic emergency obstetric and neonatal care training in Addis Ababa; trainees reaction and knowledge acquisition	Mirkuzie AH, Sisay MM, Bedane MM.	BMC Med Educ. 2014 Sep 24;14:201. doi: 10.1186/1472-6920-14-201.	Mirkuzie AH	BMC Med Educ	2014	2014/09/25	PMC4181417		10.1186/1472-6920-14-201
30223417	Bullying experiences of dental interns working at four dental institutions of a developing country: A cross-sectional study	Ullah R, Siddiqui F, Zafar MS, Iqbal K.	Work. 2018;61(1):91-100. doi: 10.3233/WOR-182784.	Ullah R	Work	2018	2018/09/19			10.3233/WOR-182784
28994143	Correlates of physical activity among depressed older people in six low-income and middle-income countries: A community-based cross-sectional study	Vancampfort D, Stubbs B, Veronese N, Mugisha J, Swinnen N, Koyanagi A.	Int J Geriatr Psychiatry. 2018 Feb;33(2):e314-e322. doi: 10.1002/gps.4796. Epub 2017 Oct 10.	Vancampfort D	Int J Geriatr Psychiatry	2018	2017/10/11			10.1002/gps.4796
23485489	Global use of the WHO pocket book of hospital care for children	Li MY, Kelly J, Subhi R, Were W, Duke T.	Paediatr Int Child Health. 2013 Feb;33(1):4-17. doi: 10.1179/2046905512Y.0000000017.	Li MY	Paediatr Int Child Health	2013	2013/03/15			10.1179/2046905512Y.0000000017
25200513	Socioeconomic differences in childhood length/height trajectories in a middle-income country: a cohort study	Patel R, Tilling K, Lawlor DA, Howe LD, Bogdanovich N, Matush L, Nicoli E, Kramer MS, Martin RM.	BMC Public Health. 2014 Sep 8;14:932. doi: 10.1186/1471-2458-14-932.	Patel R	BMC Public Health	2014	2014/09/10	PMC4181044		10.1186/1471-2458-14-932
33120627	Assessment of online teaching as an adjunct to medical education in the backdrop of COVID-19 lockdown in a developing country - An online survey	Desai D, Sen S, Desai S, Desai R, Dash S.	Indian J Ophthalmol. 2020 Nov;68(11):2399-2403. doi: 10.4103/ijo.IJO_2049_20.	Desai D	Indian J Ophthalmol	2020	2020/10/30	PMC7774136		10.4103/ijo.IJO_2049_20
31765932	Grenada Heart Project-Community Health ActioN to EncouraGe healthy BEhaviors (GHP-CHANGE): A randomized control peer group-based lifestyle intervention	Latina J, Fernandez-Jimenez R, Bansilal S, Sartori S, Vedanthan R, Lewis M, Kofler C, Hunn M, Martin F, Bagiella E, Farkouh M, Fuster V.	Am Heart J. 2020 Feb;220:20-28. doi: 10.1016/j.ahj.2019.08.022. Epub 2019 Sep 4.	Latina J	Am Heart J	2020	2019/11/26			10.1016/j.ahj.2019.08.022
26565709	Is There an Economic Case for Training Intervention in the Manual Material Handling Sector of Developing Countries?	Lahiri S, Tempesti T, Gangopadhyay S.	J Occup Environ Med. 2016 Feb;58(2):207-14. doi: 10.1097/JOM.0000000000000603.	Lahiri S	J Occup Environ Med	2016	2015/11/14			10.1097/JOM.0000000000000603
26283446	Longitudinal Andhra Pradesh Eye Disease Study: rationale, study design and research methodology	Khanna RC, Murthy GV, Marmamula S, Mettla AL, Giridhar P, Banerjee S, Shekhar K, Chakrabarti S, Gilbert C, Rao GN; Andhra Pradesh Eye Disease Study Group.	Clin Exp Ophthalmol. 2016 Mar;44(2):95-105. doi: 10.1111/ceo.12633. Epub 2015 Nov 8.	Khanna RC	Clin Exp Ophthalmol	2016	2015/08/19			10.1111/ceo.12633
26063346	Postpartum contraceptive use and unmet need for family planning in five low-income countries	Pasha O, Goudar SS, Patel A, Garces A, Esamai F, Chomba E, Moore JL, Kodkany BS, Saleem S, Derman RJ, Liechty EA, Hibberd PL, Hambidge K, Krebs NF, Carlo WA, McClure EM, Koso-Thomas M, Goldenberg RL.	Reprod Health. 2015;12 Suppl 2(Suppl 2):S11. doi: 10.1186/1742-4755-12-S2-S11. Epub 2015 Jun 8.	Pasha O	Reprod Health	2015	2015/06/12	PMC4464604		10.1186/1742-4755-12-S2-S11
29104092	Mild cognitive impairment and physical activity in the general population: Findings from six low- and middle-income countries	Vancampfort D, Stubbs B, Lara E, Vandenbulcke M, Swinnen N, Koyanagi A.	Exp Gerontol. 2017 Dec 15;100:100-105. doi: 10.1016/j.exger.2017.10.028. Epub 2017 Nov 7.	Vancampfort D	Exp Gerontol	2017	2017/11/07			10.1016/j.exger.2017.10.028
29077744	Correlates of physical activity among community-dwelling adults aged 50 or over in six low- and middle-income countries	Koyanagi A, Stubbs B, Smith L, Gardner B, Vancampfort D.	PLoS One. 2017 Oct 27;12(10):e0186992. doi: 10.1371/journal.pone.0186992. eCollection 2017.	Koyanagi A	PLoS One	2017	2017/10/28	PMC5659773		10.1371/journal.pone.0186992
27812808	The Value of Internet Tools in Undergraduate Surgical Education: Perspective of Medical Students in a Developing Country	Ekenze SO, Okafor CI, Ekenze OS, Nwosu JN, Ezepue UF.	World J Surg. 2017 Mar;41(3):672-680. doi: 10.1007/s00268-016-3781-x.	Ekenze SO	World J Surg	2017	2016/11/05			10.1007/s00268-016-3781-x
19341820	Evaluation of the ability of clinical research participants to comprehend informed consent form	Bhansali S, Shafiq N, Malhotra S, Pandhi P, Singh I, Venkateshan SP, Siddhu S, Sharma YP, Talwar KK.	Contemp Clin Trials. 2009 Sep;30(5):427-30. doi: 10.1016/j.cct.2009.03.005. Epub 2009 Mar 31.	Bhansali S	Contemp Clin Trials	2009	2009/04/04			10.1016/j.cct.2009.03.005
27018901	A Subtle Threat to Urban Populations in Developing Countries: Low Back Pain and its Related Risk Factors	Noormohammadpour P, Mansournia MA, Asadi-Lari M, Nourian R, Rostami M, Kordi R.	Spine (Phila Pa 1976). 2016 Apr;41(7):618-27. doi: 10.1097/BRS.0000000000001269.	Noormohammadpour P	Spine (Phila Pa 1976)	2016	2016/03/29			10.1097/BRS.0000000000001269
29078781	Physical chronic conditions, multimorbidity and sedentary behavior amongst middle-aged and older adults in six low- and middle-income countries	Vancampfort D, Stubbs B, Koyanagi A.	Int J Behav Nutr Phys Act. 2017 Oct 27;14(1):147. doi: 10.1186/s12966-017-0602-z.	Vancampfort D	Int J Behav Nutr Phys Act	2017	2017/10/29	PMC5658996		10.1186/s12966-017-0602-z
31732117	Design, implementation and long-term follow-up of a context specific trauma training course in Uganda: Lessons learned and future directions	Ullrich SJ, Kilyewala C, Lipnick MS, Cheung M, Namugga M, Muwanguzi P, DeWane MP, Muzira A, Tumukunde J, Kabagambe M, Kebba N, Galukande M, Mabweijano J, Ozgediz D.	Am J Surg. 2020 Feb;219(2):263-268. doi: 10.1016/j.amjsurg.2019.10.048. Epub 2019 Nov 6.	Ullrich SJ	Am J Surg	2020	2019/11/17			10.1016/j.amjsurg.2019.10.048
26059956	Ethics issues in social media-based HIV prevention in low- and middle-income countries	Chiu CJ, Menacho L, Fisher C, Young SD.	Camb Q Healthc Ethics. 2015 Jul;24(3):303-10. doi: 10.1017/S0963180114000620.	Chiu CJ	Camb Q Healthc Ethics	2015	2015/06/11	PMC6377792	NIHMS1007884	10.1017/S0963180114000620
25740756	Trying to lose weight among non-overweight university students from 22 low, middle and emerging economy countries	Peltzer K, Pengpid S.	Asia Pac J Clin Nutr. 2015;24(1):177-83. doi: 10.6133/apjcn.2015.24.1.16.	Peltzer K	Asia Pac J Clin Nutr	2015	2015/03/06			10.6133/apjcn.2015.24.1.16
29261507	Longitudinal Evaluation of the Tupange Urban Family Planning Program in Kenya	Benson A, Calhoun LM, Corroon M, Lance P, O'Hara R, Otsola J, Speizer IS, Winston J.	Int Perspect Sex Reprod Health. 2017 Jun 1;43(2):75-87. doi: 10.1363/43e4117.	Benson A	Int Perspect Sex Reprod Health	2017	2017/12/21	PMC5897119	NIHMS955798	10.1363/43e4117
32723421	Developing a Lay First Responder Program in Chad: A 12-Month Follow-Up Evaluation of a Rural Prehospital Emergency Care Program	Hancock CJ, Delaney PG, Eisner ZJ, Kroner E, Mahamet-Nuur I, Scott JW, Raghavendran K.	Prehosp Disaster Med. 2020 Oct;35(5):546-553. doi: 10.1017/S1049023X20000977. Epub 2020 Jul 29.	Hancock CJ	Prehosp Disaster Med	2020	2020/07/30			10.1017/S1049023X20000977
22424040	Which information resources are used by general practitioners for updating knowledge regarding diabetes?	Tabatabaei-Malazy O, Nedjat S, Majdzadeh R.	Arch Iran Med. 2012 Apr;15(4):223-7.	Tabatabaei-Malazy O	Arch Iran Med	2012	2012/03/20
26693760	Dietary health behaviour and beliefs among university students from 26 low, middle and high income countries	Pengpid S, Peltzer K.	Asia Pac J Clin Nutr. 2015;24(4):744-52. doi: 10.6133/apjcn.2015.24.4.21.	Pengpid S	Asia Pac J Clin Nutr	2015	2015/12/24			10.6133/apjcn.2015.24.4.21
26743697	Intraclass correlation and design effect in BMI, physical activity and diet: a cross-sectional study of 56 countries	Masood M, Reidpath DD.	BMJ Open. 2016 Jan 7;6(1):e008173. doi: 10.1136/bmjopen-2015-008173.	Masood M	BMJ Open	2016	2016/01/09	PMC4716153		10.1136/bmjopen-2015-008173
19765464	Eight years of lung transplantation: experience of the National Research Institute of Tuberculosis and Lung Diseases	Shadmehr MB, Arab M, Pejhan S, Daneshvar A, Javaherzadeh N, Abbasi A, Ahmadi ZH, Radpay B, Dabir S, Parsa T, Mohammadi F, Mansoori SD, Tabarsi P, Amiri MV, Marjani M, Kashani BS, Najafizadeh K, Shafaghi S, Ghorbani F, Masjedi MR, Velayati AA.	Transplant Proc. 2009 Sep;41(7):2887-9. doi: 10.1016/j.transproceed.2009.07.016.	Shadmehr MB	Transplant Proc	2009	2009/09/22			10.1016/j.transproceed.2009.07.016
26513729	Socio-Economic Differences in Cardiovascular Health: Findings from a Cross-Sectional Study in a Middle-Income Country	Janković J, Erić M, Stojisavljević D, Marinković J, Janković S.	PLoS One. 2015 Oct 29;10(10):e0141731. doi: 10.1371/journal.pone.0141731. eCollection 2015.	Janković J	PLoS One	2015	2015/10/30	PMC4626110		10.1371/journal.pone.0141731
16302038	WHO study on Prevention of REcurrences of Myocardial Infarction and StrokE (WHO-PREMISE)	Mendis S, Abegunde D, Yusuf S, Ebrahim S, Shaper G, Ghannem H, Shengelia B.	Bull World Health Organ. 2005 Nov;83(11):820-9. Epub 2005 Nov 10.	Mendis S	Bull World Health Organ	2005	2005/11/23	PMC2626468
30348231	Stigma as a barrier to family planning use among married youth in Ethiopia	Jain A, Ismail H, Tobey E, Erulkar A.	J Biosoc Sci. 2019 Jul;51(4):505-519. doi: 10.1017/S0021932018000305. Epub 2018 Oct 23.	Jain A	J Biosoc Sci	2019	2018/10/24			10.1017/S0021932018000305
24034792	Effectiveness of community health workers delivering preventive interventions for maternal and child health in low- and middle-income countries: a systematic review	Gilmore B, McAuliffe E.	BMC Public Health. 2013 Sep 13;13:847. doi: 10.1186/1471-2458-13-847.	Gilmore B	BMC Public Health	2013	2013/09/17	PMC3848754		10.1186/1471-2458-13-847
22692842	Assessing the psychometric and ecometric properties of neighborhood scales in developing countries: Saúde em Beagá Study, Belo Horizonte, Brazil, 2008-2009	Friche AA, Diez-Roux AV, César CC, Xavier CC, Proietti FA, Caiaffa WT.	J Urban Health. 2013 Apr;90(2):246-61. doi: 10.1007/s11524-012-9737-z.	Friche AA	J Urban Health	2013	2012/06/14	PMC3675718		10.1007/s11524-012-9737-z
30838967	Schistosoma mansoni infection and risk factors among the fishermen of Lake Hawassa, southern Ethiopia	Menjetta T, Debalke S, Dana D.	J Biosoc Sci. 2019 Nov;51(6):817-826. doi: 10.1017/S0021932019000075. Epub 2019 Mar 6.	Menjetta T	J Biosoc Sci	2019	2019/03/07			10.1017/S0021932019000075
24422361	Management and control of patients with type 2 diabetes mellitus in Lebanon: results from the International Diabetes Management Practices Study (IDMPS)	Azar ST, Malha LP, Zantout MS, Naja M, Younes F, Sawaya MT.	J Med Liban. 2013 Jul-Sep;61(3):127-31. doi: 10.12816/0001439.	Azar ST	J Med Liban	2013	2014/01/16			10.12816/0001439
15658636	Clinical field follow-up of high density polyethylene (HDPE)-Jaipur prosthetic technology for trans-tibial amputees	Jensen JS, Craig JG, Mtalo LB, Zelaya CM.	Prosthet Orthot Int. 2004 Dec;28(3):230-44. doi: 10.3109/03093640409167755.	Jensen JS	Prosthet Orthot Int	2004	2005/01/22			10.3109/03093640409167755
25504430	Correlates of healthy fruit and vegetable diet in students in low, middle and high income countries	Peltzer K, Pengpid S.	Int J Public Health. 2015 Jan;60(1):79-90. doi: 10.1007/s00038-014-0631-1. Epub 2014 Dec 12.	Peltzer K	Int J Public Health	2015	2014/12/16			10.1007/s00038-014-0631-1
26754206	Career preferences of final year medical students at a medical school in Kenya--A cross sectional study	Dossajee H, Obonyo N, Ahmed SM.	BMC Med Educ. 2016 Jan 11;16:5. doi: 10.1186/s12909-016-0528-1.	Dossajee H	BMC Med Educ	2016	2016/01/13	PMC4709906		10.1186/s12909-016-0528-1
24504146	Trends in screen time on week and weekend days in a representative sample of Southern Brazil students	Lopes AS, Silva KS, Barbosa Filho VC, Bezerra J, de Oliveira ES, Nahas MV.	J Public Health (Oxf). 2014 Dec;36(4):608-14. doi: 10.1093/pubmed/fdt133. Epub 2014 Feb 5.	Lopes AS	J Public Health (Oxf)	2014	2014/02/08			10.1093/pubmed/fdt133
30672025	Associations between handgrip strength and mild cognitive impairment in middle-aged and older adults in six low- and middle-income countries	Vancampfort D, Stubbs B, Firth J, Smith L, Swinnen N, Koyanagi A.	Int J Geriatr Psychiatry. 2019 Apr;34(4):609-616. doi: 10.1002/gps.5061. Epub 2019 Feb 17.	Vancampfort D	Int J Geriatr Psychiatry	2019	2019/01/24			10.1002/gps.5061
30971242	Impact of funded global health electives on career development of residents in a U.S. obstetrics and gynecology program: a cross-sectional survey	Patel S, Diouf K, Schantz-Dunn J, Nour NM.	BMC Med Educ. 2019 Apr 11;19(1):103. doi: 10.1186/s12909-019-1536-8.	Patel S	BMC Med Educ	2019	2019/04/12	PMC6458737		10.1186/s12909-019-1536-8
31000129	Population attributable fractions for risk factors for dementia in low-income and middle-income countries: an analysis using cross-sectional survey data	Mukadam N, Sommerlad A, Huntley J, Livingston G.	Lancet Glob Health. 2019 May;7(5):e596-e603. doi: 10.1016/S2214-109X(19)30074-9.	Mukadam N	Lancet Glob Health	2019	2019/04/20			10.1016/S2214-109X(19)30074-9
30851236	Relationships Between Wheelchair Services Received and Wheelchair User Outcomes in Less-Resourced Settings: A Cross-Sectional Survey in Kenya and the Philippines	Kirby RL, Doucette SP.	Arch Phys Med Rehabil. 2019 Sep;100(9):1648-1654.e9. doi: 10.1016/j.apmr.2019.02.002. Epub 2019 Mar 7.	Kirby RL	Arch Phys Med Rehabil	2019	2019/03/10			10.1016/j.apmr.2019.02.002
30161043	Review of the First 108 Free Flaps at Public Health Concern Trust-NEPAL Hospitals: Challenges and Opportunities in Developing Countries	Nakarmi KK, Rochlin DH, Basnet SJ, Shakya P, Karki B, Magar MG, Nagarkoti KK, Rajbhandari PK, Maharjan D, Prajapati SS, Rai SM.	Ann Plast Surg. 2018 Nov;81(5):565-570. doi: 10.1097/SAP.0000000000001583.	Nakarmi KK	Ann Plast Surg	2018	2018/08/31			10.1097/SAP.0000000000001583
30798097	The effect of the first-year residents orientation period on intensive care and hospital mortality, in a medical intensive care unit, within a developing country	Sendur SN, Topeli A.	J Crit Care. 2019 Jun;51:105-110. doi: 10.1016/j.jcrc.2019.02.020. Epub 2019 Feb 15.	Sendur SN	J Crit Care	2019	2019/02/25			10.1016/j.jcrc.2019.02.020
29345520	Correlates of Physical Activity Among Middle-Aged and Older Adults With Hazardous Drinking Habits in Six Low- and Middle-Income Countries	Vancampfort D, Stubbs B, Hallgren M, Lundin A, Mugisha J, Koyanagi A.	J Aging Phys Act. 2018 Oct 1;26(4):589-598. doi: 10.1123/japa.2017-0213. Epub 2018 Aug 27.	Vancampfort D	J Aging Phys Act	2018	2018/01/19			10.1123/japa.2017-0213
30509483	Handgrip strength, chronic physical conditions and physical multimorbidity in middle-aged and older adults in six low- and middle income countries	Vancampfort D, Stubbs B, Firth J, Koyanagi A.	Eur J Intern Med. 2019 Mar;61:96-102. doi: 10.1016/j.ejim.2018.11.007. Epub 2018 Dec 1.	Vancampfort D	Eur J Intern Med	2019	2018/12/05			10.1016/j.ejim.2018.11.007
29329054	Relationship between sedentary behavior and depression: A mediation analysis of influential factors across the lifespan among 42,469 people in low- and middle-income countries	Stubbs B, Vancampfort D, Firth J, Schuch FB, Hallgren M, Smith L, Gardner B, Kahl KG, Veronese N, Solmi M, Carvalho AF, Koyanagi A.	J Affect Disord. 2018 Mar 15;229:231-238. doi: 10.1016/j.jad.2017.12.104. Epub 2018 Jan 3.	Stubbs B	J Affect Disord	2018	2018/01/13			10.1016/j.jad.2017.12.104
35260007	Relationships between overall physical activity and step counts in able-bodied adults and stroke survivors in developing countries: a cross-sectional study	Honado AS, Atigossou OLG, Daneault JF, Roy JS, Batcho CS.	Disabil Rehabil. 2023 Mar;45(6):997-1004. doi: 10.1080/09638288.2022.2046189. Epub 2022 Mar 8.	Honado AS	Disabil Rehabil	2023	2022/03/09			10.1080/09638288.2022.2046189
31290698	Incentivizing university students to quit smoking: a randomized controlled trial of a contingency management intervention in a developing country	Hofmeyr A, Kincaid H, Rusch O.	Am J Drug Alcohol Abuse. 2020;46(1):109-119. doi: 10.1080/00952990.2019.1622130. Epub 2019 Jul 10.	Hofmeyr A	Am J Drug Alcohol Abuse	2020	2019/07/11			10.1080/00952990.2019.1622130
31864671	Impact of the primary trauma care course in the Kongo Central province of the Democratic Republic of Congo over two years	Tolppa T, Vangu AM, Balu HC, Matondo P, Tissingh E.	Injury. 2020 Feb;51(2):235-242. doi: 10.1016/j.injury.2019.12.013. Epub 2019 Dec 9.	Tolppa T	Injury	2020	2019/12/23			10.1016/j.injury.2019.12.013
32577034	Global Health Learning Outcomes by Country Location and Duration for International Experiences	Steeb DR, Miller ML, Schellhase EM, Malhotra JV, McLaughlin JE, Dascanio SA, Haines ST.	Am J Pharm Educ. 2020 May;84(5):7682. doi: 10.5688/ajpe7682.	Steeb DR	Am J Pharm Educ	2020	2020/06/25	PMC7298222		10.5688/ajpe7682
25869608	Psychosocial factors and obesity in 17 high-, middle- and low-income countries: the Prospective Urban Rural Epidemiologic study	Rosengren A, Teo K, Rangarajan S, Kabali C, Khumalo I, Kutty VR, Gupta R, Yusuf R, Iqbal R, Ismail N, Altuntas Y, Kelishadi R, Diaz R, Avezum A, Chifamba J, Zatonska K, Wei L, Liao X, Lopez-Jaramillo P, Yusufali A, Seron P, Lear SA, Yusuf S.	Int J Obes (Lond). 2015 Aug;39(8):1217-23. doi: 10.1038/ijo.2015.48. Epub 2015 Apr 14.	Rosengren A	Int J Obes (Lond)	2015	2015/04/15	PMC4766924		10.1038/ijo.2015.48
26063168	Frailty and the prediction of dependence and mortality in low- and middle-income countries: a 10/66 population-based cohort study	At J, Bryce R, Prina M, Acosta D, Ferri CP, Guerra M, Huang Y, Rodriguez JJ, Salas A, Sosa AL, Williams JD, Dewey ME, Acosta I, Liu Z, Beard J, Prince M.	BMC Med. 2015 Jun 10;13:138. doi: 10.1186/s12916-015-0378-4.	At J	BMC Med	2015	2015/06/12	PMC4481121		10.1186/s12916-015-0378-4
31808218	Technology and rehabilitation training for community health workers: Strengthening health systems in Malawi	Wilson E, Lee L, Klas R, Nesbit KC.	Health Soc Care Community. 2020 May;28(3):833-841. doi: 10.1111/hsc.12914. Epub 2019 Dec 6.	Wilson E	Health Soc Care Community	2020	2019/12/07			10.1111/hsc.12914
31272440	Long run height and education implications of early life growth faltering: a synthetic panel analysis of 425 birth cohorts in 21 low- and middle-income countries	Karra M, Fink G.	BMC Public Health. 2019 Jul 4;19(1):876. doi: 10.1186/s12889-019-7203-5.	Karra M	BMC Public Health	2019	2019/07/06	PMC6611035		10.1186/s12889-019-7203-5
35271413	Retrospective single-center experience with OEPA/COPDAC and PET-CT based strategy for pediatric Hodgkin lymphoma in a LMIC setting	Palayullakandi A, Trehan A, Jain R, Kumar R, Mittal BR, Kapoor R, Srinivasan R, Kakkar N, Bansal D.	Pediatr Hematol Oncol. 2022 Oct;39(7):587-599. doi: 10.1080/08880018.2022.2044418. Epub 2022 Mar 10.	Palayullakandi A	Pediatr Hematol Oncol	2022	2022/03/10			10.1080/08880018.2022.2044418
16113352	Outcomes of high volume cataract surgeries in a developing country	Venkatesh R, Muralikrishnan R, Balent LC, Prakash SK, Prajna NV.	Br J Ophthalmol. 2005 Sep;89(9):1079-83. doi: 10.1136/bjo.2004.063479.	Venkatesh R	Br J Ophthalmol	2005	2005/08/23	PMC1772816		10.1136/bjo.2004.063479
29113616	Correlates of physical activity among community-dwelling individuals aged 65 years or older with anxiety in six low- and middle-income countries	Vancampfort D, Stubbs B, Hallgren M, Veronese N, Mugisha J, Probst M, Koyanagi A.	Int Psychogeriatr. 2018 May;30(5):705-714. doi: 10.1017/S1041610217002216. Epub 2017 Nov 8.	Vancampfort D	Int Psychogeriatr	2018	2017/11/09			10.1017/S1041610217002216
30161211	Associations between active travel and physical multi-morbidity in six low- and middle-income countries among community-dwelling older adults: A cross-sectional study	Vancampfort D, Smith L, Stubbs B, Swinnen N, Firth J, Schuch FB, Koyanagi A.	PLoS One. 2018 Aug 30;13(8):e0203277. doi: 10.1371/journal.pone.0203277. eCollection 2018.	Vancampfort D	PLoS One	2018	2018/08/31	PMC6117036		10.1371/journal.pone.0203277
26625753	Association Assessment among Risk Factors and Breast Cancer in a Low Income Country: Bangladesh	Ahmed K, Asaduzzaman S, Bashar MI, Hossain G, Bhuiyan T.	Asian Pac J Cancer Prev. 2015;16(17):7507-12. doi: 10.7314/apjcp.2015.16.17.7507.	Ahmed K	Asian Pac J Cancer Prev	2015	2015/12/03			10.7314/apjcp.2015.16.17.7507
28557724	Implementation of "Helping Babies Breathe": A 3-Year Experience in Tanzania	Arlington L, Kairuki AK, Isangula KG, Meda RA, Thomas E, Temu A, Mponzi V, Bishanga D, Msemo G, Azayo M, Nelson BD.	Pediatrics. 2017 May;139(5):e20162132. doi: 10.1542/peds.2016-2132. Epub 2017 Apr 17.	Arlington L	Pediatrics	2017	2017/05/31			10.1542/peds.2016-2132
31603368	Taking steps towards deinstitutionalizing mental health care within a low and middle-income country: A cross-sectional study of service user needs in the Republic of Moldova	Frasch JJ, Petrea I, Chihai J, Smit F, Oud M, Shields-Zeeman L.	Int J Soc Psychiatry. 2020 Feb;66(1):49-57. doi: 10.1177/0020764019879951. Epub 2019 Oct 11.	Frasch JJ	Int J Soc Psychiatry	2020	2019/10/12	PMC6963171		10.1177/0020764019879951
31215456	Health need assessment in an indigenous high-altitude population living on an island in Lake Titicaca, Perú	Calderón M, Alvarado-Villacorta R, Barrios M, Quiroz-Robladillo D, Guzmán Naupay DR, Obregon A, Calderón Chávez S, Glaser L, Carnero AM, Cortez-Vergara C, Iglesias Quilca D, Colque Gonzales J, Moore D.	Int J Equity Health. 2019 Jun 18;18(1):94. doi: 10.1186/s12939-019-0993-3.	Calderón M	Int J Equity Health	2019	2019/06/20	PMC6582488		10.1186/s12939-019-0993-3
23739824	The correlates of stress, coping styles and psychiatric morbidity in the first year of medical education at a Nigerian University	Yussuf AD, Issa BA, Ajiboye PO, Buhari OI.	Afr J Psychiatry (Johannesbg). 2013 May;16(3):206-15. doi: 10.4314/ajpsy.v16i3.28.	Yussuf AD	Afr J Psychiatry (Johannesbg)	2013	2013/06/07			10.4314/ajpsy.v16i3.28
31834936	Effect of a smartphone intervention on self-managed medication abortion experiences among safe-abortion hotline clients in Indonesia: A randomized controlled trial	Gerdts C, Jayaweera RT, Kristianingrum IA, Khan Z, Hudaya I.	Int J Gynaecol Obstet. 2020 Apr;149(1):48-55. doi: 10.1002/ijgo.13086. Epub 2020 Jan 7.	Gerdts C	Int J Gynaecol Obstet	2020	2019/12/14			10.1002/ijgo.13086
30096192	Correlates of sedentary behavior in the general population: A cross-sectional study using nationally representative data from six low- and middle-income countries	Koyanagi A, Stubbs B, Vancampfort D.	PLoS One. 2018 Aug 10;13(8):e0202222. doi: 10.1371/journal.pone.0202222. eCollection 2018.	Koyanagi A	PLoS One	2018	2018/08/11	PMC6086470		10.1371/journal.pone.0202222
24323660	Managing the double burden: pregnancy and labor-intensive time use in rural China, Mexico, and Tanzania	Peterman A, Ng SW, Palermo T, Lee IH.	Stud Fam Plann. 2013 Dec;44(4):411-30. doi: 10.1111/j.1728-4465.2013.00367.x.	Peterman A	Stud Fam Plann	2013	2013/12/11	PMC4119929	NIHMS604924	10.1111/j.1728-4465.2013.00367.x
25880124	Factors associated with lower gait speed among the elderly living in a developing country: a cross-sectional population-based study	Busch Tde A, Duarte YA, Pires Nunes D, Lebrão ML, Satya Naslavsky M, dos Santos Rodrigues A, Amaro E Jr.	BMC Geriatr. 2015 Apr 1;15:35. doi: 10.1186/s12877-015-0031-2.	Busch Tde A	BMC Geriatr	2015	2015/04/17	PMC4391309		10.1186/s12877-015-0031-2
26088430	Accelerometer-based physical activity levels among Mexican adults and their relation with sociodemographic characteristics and BMI: a cross-sectional study	Salvo D, Torres C, Villa U, Rivera JA, Sarmiento OL, Reis RS, Pratt M.	Int J Behav Nutr Phys Act. 2015 Jun 20;12:79. doi: 10.1186/s12966-015-0243-z.	Salvo D	Int J Behav Nutr Phys Act	2015	2015/06/20	PMC4506632		10.1186/s12966-015-0243-z
31307460	Reinvigorating postpartum intrauterine contraceptive device use in Pakistan: an observational assessment of competency-based training of health providers using low-cost simulation models	Zafar Z, Habib H, Kols A, Assad F, Lu ER, Schuster A.	BMC Med Educ. 2019 Jul 15;19(1):261. doi: 10.1186/s12909-019-1683-y.	Zafar Z	BMC Med Educ	2019	2019/07/17	PMC6631998		10.1186/s12909-019-1683-y
21982884	The challenges of managing glioblastoma multiforme in developing countries: a trade-off between cost and quality of care	Salem A, Hashem SA, Al-Rashdan A, Ezam N, Nour A, Alsharbaji A, Sughayer M, Mohamad I, Elyan M, Addas A, Al-Hussaini M, Almousa A.	Hematol Oncol Stem Cell Ther. 2011;4(3):116-20. doi: 10.5144/1658-3876.2011.116.	Salem A	Hematol Oncol Stem Cell Ther	2011	2011/10/11			10.5144/1658-3876.2011.116
25597945	Human papillomavirus vaccination: assessing knowledge, attitudes, and intentions of college female students in Lebanon, a developing country	Dany M, Chidiac A, Nassar AH.	Vaccine. 2015 Feb 18;33(8):1001-7. doi: 10.1016/j.vaccine.2015.01.009. Epub 2015 Jan 15.	Dany M	Vaccine	2015	2015/01/20			10.1016/j.vaccine.2015.01.009
22152264	Falls and fall prevention programmes in developing countries: environmental scan for the adaptation of the Canadian Falls prevention curriculum for developing countries	Kalula SZ, Scott V, Dowd A, Brodrick K.	J Safety Res. 2011 Dec;42(6):461-72. doi: 10.1016/j.jsr.2010.12.003. Epub 2011 Nov 10.	Kalula SZ	J Safety Res	2011	2011/12/14			10.1016/j.jsr.2010.12.003
29884171	Arthritis diagnosis and symptoms are positively associated with specific physical job exposures in lower- and middle-income countries: cross-sectional results from the World Health Organization's Study on global AGEing and adult health (SAGE)	Brennan-Olsen SL, Solovieva S, Viikari-Juntura E, Ackerman IN, Bowe SJ, Kowal P, Naidoo N, Chatterji S, Wluka AE, Leech MT, Page RS, Sanders KM, Gomez F, Duque G, Green D, Mohebbi M.	BMC Public Health. 2018 Jun 8;18(1):719. doi: 10.1186/s12889-018-5631-2.	Brennan-Olsen SL	BMC Public Health	2018	2018/06/10	PMC5994040		10.1186/s12889-018-5631-2
22349256	Skull base surgery in a large, resource-poor, developing country with few neurosurgeons: prospects, challenges, and needs	Adeleye AO, Fasunla JA, Young PH.	World Neurosurg. 2012 Jul;78(1-2):35-43. doi: 10.1016/j.wneu.2011.07.015. Epub 2011 Nov 1.	Adeleye AO	World Neurosurg	2012	2012/02/22			10.1016/j.wneu.2011.07.015
35575105	Frequency of watching television, owning a mobile phone and risk of being overweight/obese among reproductive-aged women in low- and lower-middle-income countries: A pooled analysis from Demographic and Health Survey data	Ahammed B, Haque R, Rahman SM, Keramat SA, Mahbub A, Ferdausi F, Alam K.	J Biosoc Sci. 2023 May;55(3):509-522. doi: 10.1017/S0021932022000207. Epub 2022 May 16.	Ahammed B	J Biosoc Sci	2023	2022/05/16			10.1017/S0021932022000207
28577673	Bridging Income Generation with Group Integrated Care for cardiovascular risk reduction: Rationale and design of the BIGPIC study	Vedanthan R, Kamano JH, Lee H, Andama B, Bloomfield GS, DeLong AK, Edelman D, Finkelstein EA, Hogan JW, Horowitz CR, Manyara S, Menya D, Naanyu V, Pastakia SD, Valente TW, Wanyonyi CC, Fuster V.	Am Heart J. 2017 Jun;188:175-185. doi: 10.1016/j.ahj.2017.03.012. Epub 2017 Mar 23.	Vedanthan R	Am Heart J	2017	2017/06/05	PMC5491075	NIHMS871628	10.1016/j.ahj.2017.03.012
26584655	Eradicating female genital mutilation and cutting in Tanzania: an observational study	Galukande M, Kamara J, Ndabwire V, Leistey E, Valla C, Luboga S.	BMC Public Health. 2015 Nov 19;15:1147. doi: 10.1186/s12889-015-2439-1.	Galukande M	BMC Public Health	2015	2015/11/21	PMC4653879		10.1186/s12889-015-2439-1
30764702	Maintenance of Gains, Morbidity, and Mortality at 1 Year Following Cardiac Rehabilitation in a Middle-Income Country: A Wait-List Control Crossover Trial	Chaves GSS, Lima de Melo Ghisi G, Britto RR, Grace SL.	J Am Heart Assoc. 2019 Feb 19;8(4):e011228. doi: 10.1161/JAHA.118.011228.	Chaves GSS	J Am Heart Assoc	2019	2019/02/16	PMC6405675		10.1161/JAHA.118.011228
27605963	Knowledge and use of asthma control measurement tools in the management of asthma: a survey of doctors working in family and internal medicine practice in Nigeria	Desalu OO, Onyedum CC, Adeoti AO, Ozoh OB, Fadare JO.	Afr Health Sci. 2016 Jun;16(2):480-9. doi: 10.4314/ahs.v16i2.16.	Desalu OO	Afr Health Sci	2016	2016/09/09	PMC4994547		10.4314/ahs.v16i2.16
27226151	Barriers and perceptions regarding code status discussion with families of critically ill patients in a tertiary care hospital of a developing country: A cross-sectional study	Syed AA, Almas A, Naeem Q, Malik UF, Muhammad T.	Palliat Med. 2017 Feb;31(2):147-157. doi: 10.1177/0269216316650789. Epub 2016 Jul 10.	Syed AA	Palliat Med	2017	2016/05/27			10.1177/0269216316650789
26172238	Progression of aging in Mexico: the Mexican Health and Aging Study (MHAS) 2012	Wong R, Michaels-Obregón A, Palloni A, Gutiérrez-Robledo LM, González-González C, López-Ortega M, Téllez-Rojo MM, Mendoza-Alvarado LR.	Salud Publica Mex. 2015;57 Suppl 1(0 1):S79-89. doi: 10.21149/spm.v57s1.7593.	Wong R	Salud Publica Mex	2015	2015/07/15	PMC4705907	NIHMS744904	10.21149/spm.v57s1.7593
25564149	Perception and use of massive open online courses among medical students in a developing country: multicentre cross-sectional study	Aboshady OA, Radwan AE, Eltaweel AR, Azzam A, Aboelnaga AA, Hashem HA, Darwish SY, Salah R, Kotb ON, Afifi AM, Noaman AM, Salem DS, Hassouna A.	BMJ Open. 2015 Jan 5;5(1):e006804. doi: 10.1136/bmjopen-2014-006804.	Aboshady OA	BMJ Open	2015	2015/01/08	PMC4289712		10.1136/bmjopen-2014-006804
23335861	Change in the body mass index distribution for women: analysis of surveys from 37 low- and middle-income countries	Razak F, Corsi DJ, Subramanian SV.	PLoS Med. 2013;10(1):e1001367. doi: 10.1371/journal.pmed.1001367. Epub 2013 Jan 15.	Razak F	PLoS Med	2013	2013/01/22	PMC3545870		10.1371/journal.pmed.1001367
27562855	Physical Activity Levels and Psychosis: A Mediation Analysis of Factors Influencing Physical Activity Target Achievement Among 204 186 People Across 46 Low- and Middle-Income Countries	Stubbs B, Koyanagi A, Schuch F, Firth J, Rosenbaum S, Gaughran F, Mugisha J, Vancampfort D.	Schizophr Bull. 2017 May 1;43(3):536-545. doi: 10.1093/schbul/sbw111.	Stubbs B	Schizophr Bull	2017	2016/08/27	PMC5464271		10.1093/schbul/sbw111
28921778	Alcohol e-Help: study protocol for a web-based self-help program to reduce alcohol use in adults with drinking patterns considered harmful, hazardous or suggestive of dependence in middle-income countries	Schaub MP, Tiburcio M, Martinez N, Ambekar A, Balhara YPS, Wenger A, Monezi Andrade AL, Padruchny D, Osipchik S, Gehring E, Poznyak V, Rekve D, Souza-Formigoni MLO; WHO e-Health Project on Alcohol and Health Investigators Group.	Addiction. 2018 Feb;113(2):346-352. doi: 10.1111/add.14034. Epub 2017 Oct 26.	Schaub MP	Addiction	2018	2017/09/19			10.1111/add.14034
26499952	Prevalence and predictors for musculoskeletal discomfort in Malaysian office workers: Investigating explanatory factors for a developing country	Maakip I, Keegel T, Oakman J.	Appl Ergon. 2016 Mar;53 Pt A:252-7. doi: 10.1016/j.apergo.2015.10.008. Epub 2015 Oct 20.	Maakip I	Appl Ergon	2016	2015/10/27			10.1016/j.apergo.2015.10.008
23924306	Prevalence of cardiovascular risk factors and socioeconomic level among public-sector workers in Angola	Capingana DP, Magalhães P, Silva AB, Gonçalves MA, Baldo MP, Rodrigues SL, Simões CC, Ferreira AV, Mill JG.	BMC Public Health. 2013 Aug 7;13:732. doi: 10.1186/1471-2458-13-732.	Capingana DP	BMC Public Health	2013	2013/08/09	PMC3751069		10.1186/1471-2458-13-732
35427357	Evaluation of an adapted version of the Diabetes Prevention Program for low- and middle-income countries: A cluster randomized trial to evaluate "Lifestyle Africa" in South Africa	Catley D, Puoane T, Tsolekile L, Resnicow K, Fleming KK, Hurley EA, Smyth JM, Materia FT, Lambert EV, Vitolins MZ, Levitt NS, Goggin K.	PLoS Med. 2022 Apr 15;19(4):e1003964. doi: 10.1371/journal.pmed.1003964. eCollection 2022 Apr.	Catley D	PLoS Med	2022	2022/04/15	PMC9053793		10.1371/journal.pmed.1003964
22164969	Dietary intake and nutrition-related knowledge in a sample of Lebanese adolescents of contrasting socioeconomic status	Nabhani-Zeidan M, Naja F, Nasreddine L.	Food Nutr Bull. 2011 Jun;32(2):75-83. doi: 10.1177/156482651103200201.	Nabhani-Zeidan M	Food Nutr Bull	2011	2011/12/15			10.1177/156482651103200201
18176080	The level of awareness of stroke risk factors and symptoms in the Gulf Cooperation Council countries: Gulf Cooperation Council stroke awareness study	Kamran S, Bener AB, Deleu D, Khoja W, Jumma M, Al Shubali A, Inshashi J, Sharouqi I, Al Khabouri J.	Neuroepidemiology. 2007;29(3-4):235-42. doi: 10.1159/000112856. Epub 2008 Jan 7.	Kamran S	Neuroepidemiology	2007	2008/01/08			10.1159/000112856
26019241	Outcomes of unconventional utilization of BI-RADS category 3 assessment at opportunistic screening	Altas H, Tureli D, Cengic I, Kucukkaya F, Aribal E, Kaya H.	Acta Radiol. 2016 Nov;57(11):1304-1309. doi: 10.1177/0284185115587733. Epub 2016 Sep 30.	Altas H	Acta Radiol	2016	2015/05/29			10.1177/0284185115587733
26337194	Alcohol consumption among pregnant women in Northern Tanzania 2000-2010: a registry-based study	Isaksen AB, Østbye T, Mmbaga BT, Daltveit AK.	BMC Pregnancy Childbirth. 2015 Sep 3;15:205. doi: 10.1186/s12884-015-0630-0.	Isaksen AB	BMC Pregnancy Childbirth	2015	2015/09/05	PMC4559883		10.1186/s12884-015-0630-0
23302042	Predischarge education improves adherence to a healthy lifestyle among Jordanian patients with acute coronary syndrome	Eshah NF.	Nurs Health Sci. 2013 Sep;15(3):273-9. doi: 10.1111/nhs.12018. Epub 2013 Jan 10.	Eshah NF	Nurs Health Sci	2013	2013/01/11			10.1111/nhs.12018
31833861	Prototype Development, Usability, and Preference of a Culturally-relevant Pictorial Aid to Facilitate Comprehension of Likert-type Levels of Agreement in Caregivers of Children Living With HIV in Ghana	Ramos SR, Paintsil E, Ofori-Atta A, Kusah JT, Amissah KA, Alhassan A, Ofori IP, Reynolds NR.	Comput Inform Nurs. 2020 Jan;38(1):45-52. doi: 10.1097/CIN.0000000000000584.	Ramos SR	Comput Inform Nurs	2020	2019/12/14	PMC6954287	NIHMS1538420	10.1097/CIN.0000000000000584
30824962	Enumeration of Operations Performed for Elderly Patients in Ghana: An Opportunity to Improve Global Surgery Benchmarking	Gyedu A, Stewart B, Gaskill C, Salia EL, Wadie R, Donkor P, Mock C.	World J Surg. 2019 Jul;43(7):1644-1652. doi: 10.1007/s00268-019-04963-7.	Gyedu A	World J Surg	2019	2019/03/03	PMC6548639	NIHMS1522834	10.1007/s00268-019-04963-7
24884525	Development and validation of a tool to assess the physical and social environment associated with physical activity among adults in Sri Lanka	De Silva Weliange SH, Fernando D, Gunatilake J.	BMC Public Health. 2014 May 3;14:423. doi: 10.1186/1471-2458-14-423.	De Silva Weliange SH	BMC Public Health	2014	2014/06/03	PMC4021224		10.1186/1471-2458-14-423
26706228	Diabetes care among urban women in Soweto, South Africa: a qualitative study	Mendenhall E, Norris SA.	BMC Public Health. 2015 Dec 26;15:1300. doi: 10.1186/s12889-015-2615-3.	Mendenhall E	BMC Public Health	2015	2015/12/27	PMC4691296		10.1186/s12889-015-2615-3
27522061	Development and Validation of a 10-Year Mortality Prediction Model: Meta-Analysis of Individual Participant Data From Five Cohorts of Older Adults in Developed and Developing Countries	Suemoto CK, Ueda P, Beltrán-Sánchez H, Lebrão ML, Duarte YA, Wong R, Danaei G.	J Gerontol A Biol Sci Med Sci. 2017 Mar 1;72(3):410-416. doi: 10.1093/gerona/glw166.	Suemoto CK	J Gerontol A Biol Sci Med Sci	2017	2016/08/14	PMC6075520		10.1093/gerona/glw166
27706482	Global Outreach Using a Systematic, Competency-Based Training Paradigm for Inguinal Hernioplasty	Wagner JP, Schroeder AD, Espinoza JC, Hiatt JR, Mellinger JD, Cusick RA, Fitzgibbons RJ, Campanelli G, Cavalli M, Roll S, Silva RA, Reinpold W, Télémaque LF, Matthews BD, Filipi CJ, Chen DC.	JAMA Surg. 2017 Jan 1;152(1):66-73. doi: 10.1001/jamasurg.2016.3323.	Wagner JP	JAMA Surg	2017	2016/10/06			10.1001/jamasurg.2016.3323
25627578	Knowledge and perceptions of the intrauterine device among family planning providers in Nepal: a cross-sectional analysis by cadre and sector	Chakraborty NM, Murphy C, Paudel M, Sharma S.	BMC Health Serv Res. 2015 Jan 28;15:39. doi: 10.1186/s12913-015-0701-y.	Chakraborty NM	BMC Health Serv Res	2015	2015/01/29	PMC4322443		10.1186/s12913-015-0701-y
17966815	Gender differences in leisure-time physical activity	Azevedo MR, Araújo CL, Reichert FF, Siqueira FV, da Silva MC, Hallal PC.	Int J Public Health. 2007;52(1):8-15. doi: 10.1007/s00038-006-5062-1.	Azevedo MR	Int J Public Health	2007	2007/10/31	PMC2778720		10.1007/s00038-006-5062-1
30859782	Lifestyle Habits in Relation to Overweight and Obesity among Saudi Women Attending Health Science Colleges	Alhakbany MA, Alzamil HA, Alabdullatif WA, Aldekhyyel SN, Alsuhaibani MN, Al-Hazzaa HM.	J Epidemiol Glob Health. 2018 Dec;8(1-2):13-19. doi: 10.2991/j.jegh.2018.09.100.	Alhakbany MA	J Epidemiol Glob Health	2018	2019/03/13	PMC7325814		10.2991/j.jegh.2018.09.100
19763025	Daily calcium intake and physical activity status in urban women living on low incomes in Davao, Philippines: a primary study for osteoporosis prevention	Miura S, Nakamori M, Yagi M, Saavedra OL, Ikemoto S, Yamamoto S.	J Med Invest. 2009 Aug;56(3-4):130-5. doi: 10.2152/jmi.56.130.	Miura S	J Med Invest	2009	2009/09/19			10.2152/jmi.56.130
30293077	Difference in Stroke Knowledge between Rural and Urban Communities in a Developing Country after Community-Based Stroke Educational Campaigns: Results from a Cross-Sectional Study	Góngora-Rivera F, González-Aquines A, Muruet W, Barrera-Barrera S, Leal-Bailey H, Espinosa-Ortega MA, Patrón-de Treviño A, Jacobo-Saucedo LA, Villarreal-Velazquez HJ, Garcia-Ortiz W, Saucedo-Ostos YY, Cordero-Perez AC, Chavez-Luevanos BE; on Behalf of Secretaria de Salud del Estado de Nuevo León and GECEN Investigators.	Neuroepidemiology. 2018;51(3-4):224-229. doi: 10.1159/000490724. Epub 2018 Oct 5.	Góngora-Rivera F	Neuroepidemiology	2018	2018/10/08			10.1159/000490724
26918890	Do Maternal Knowledge and Attitudes towards Childhood Immunizations in Rural Uganda Correlate with Complete Childhood Vaccination?	Vonasek BJ, Bajunirwe F, Jacobson LE, Twesigye L, Dahm J, Grant MJ, Sethi AK, Conway JH.	PLoS One. 2016 Feb 26;11(2):e0150131. doi: 10.1371/journal.pone.0150131. eCollection 2016.	Vonasek BJ	PLoS One	2016	2016/02/27	PMC4769080		10.1371/journal.pone.0150131
17976240	The prevalence of low back pain in Africa: a systematic review	Louw QA, Morris LD, Grimmer-Somers K.	BMC Musculoskelet Disord. 2007 Nov 1;8:105. doi: 10.1186/1471-2474-8-105.	Louw QA	BMC Musculoskelet Disord	2007	2007/11/03	PMC2198912		10.1186/1471-2474-8-105
31828544	The knowledge level of rheumatoid arthritis patients about their disease in a developing country. A study in 168 Bangladeshi RA patients	Kamruzzaman AKM, Chowdhury MR, Islam MN, Sultan I, Ahmed S, Shahin A, Alam MM, Azad MA, Hassan MM, Amin MZ, Sinha S, Ahmad HI, Shazzad MN, Ahmad SN, Haq SA, Rasker JJ.	Clin Rheumatol. 2020 Apr;39(4):1315-1323. doi: 10.1007/s10067-019-04859-w. Epub 2019 Dec 11.	Kamruzzaman AKM	Clin Rheumatol	2020	2019/12/13			10.1007/s10067-019-04859-w
24493771	Despite increased use and sales of statins in India, per capita prescription rates remain far below high-income countries	Choudhry NK, Dugani S, Shrank WH, Polinski JM, Stark CE, Gupta R, Prabhakaran D, Brill G, Jha P.	Health Aff (Millwood). 2014 Feb;33(2):273-82. doi: 10.1377/hlthaff.2013.0388.	Choudhry NK	Health Aff (Millwood)	2014	2014/02/05			10.1377/hlthaff.2013.0388
15208001	Leisure-time physical activity in university students from 23 countries: associations with health beliefs, risk awareness, and national economic development	Haase A, Steptoe A, Sallis JF, Wardle J.	Prev Med. 2004 Jul;39(1):182-90. doi: 10.1016/j.ypmed.2004.01.028.	Haase A	Prev Med	2004	2004/06/23			10.1016/j.ypmed.2004.01.028
34789208	Educational differences in diabetes and diabetes self-management behaviours in WHO SAGE countries	Lamb KE, Crawford D, Thornton LE, Shariful Islam SM, Maddison R, Ball K.	BMC Public Health. 2021 Nov 17;21(1):2108. doi: 10.1186/s12889-021-12131-7.	Lamb KE	BMC Public Health	2021	2021/11/18	PMC8597224		10.1186/s12889-021-12131-7
24157260	Effects of a health care provider intervention in reduction of sexual risk and related outcomes in economically marginal communities in Mumbai, India	Saggurti N, Schensul SL, Nastasi BK, Singh R, Burleson JA, Verma RK.	Sex Health. 2013 Dec;10(6):502-11. doi: 10.1071/SH13076.	Saggurti N	Sex Health	2013	2013/10/26			10.1071/SH13076
21766564	Obesity patterns among women in a slum area in Brazil	Alves JG, Falcão RW, Pinto RA, Correia JB.	J Health Popul Nutr. 2011 Jun;29(3):286-9. doi: 10.3329/jhpn.v29i3.7876.	Alves JG	J Health Popul Nutr	2011	2011/07/20	PMC3131129		10.3329/jhpn.v29i3.7876
26298475	Heavy Drinking and Social and Health Factors in University Students from 24 Low, Middle Income and Emerging Economy Countries	Peltzer K, Pengpid S.	Community Ment Health J. 2016 Feb;52(2):239-44. doi: 10.1007/s10597-015-9925-x. Epub 2015 Aug 23.	Peltzer K	Community Ment Health J	2016	2015/08/24			10.1007/s10597-015-9925-x
19200633	Structured training in the management of emergencies in mothers, babies and children in a poorly resourced health system: logbooks to document skill use	Zafar S, Hafeez A, Qureshi F, Arshad N, Southall D.	Resuscitation. 2009 Apr;80(4):449-52. doi: 10.1016/j.resuscitation.2008.11.026. Epub 2009 Feb 5.	Zafar S	Resuscitation	2009	2009/02/10			10.1016/j.resuscitation.2008.11.026
33991401	Adolescent-adult nonmetastatic Ewing sarcoma-Experience from a large developing country	Bajpai J, Panda GS, Chandrasekharan A, Bhargava P, Srinivas S, Laskar S, Dandekar S, Mokal S, Rekhi B, Khanna N, Menon N, Patil V, Noronha V, Joshi A, Prabhash K, Banavali SD, Gupta S.	Pediatr Blood Cancer. 2021 Sep;68(9):e29081. doi: 10.1002/pbc.29081. Epub 2021 May 15.	Bajpai J	Pediatr Blood Cancer	2021	2021/05/15			10.1002/pbc.29081
20487327	Solving the barriers to diabetes education through the use of multimedia	Isarankura-Na-Ayudhya C, Nantasenamat C, Dansethakul P, Saetum P, Laosrivijit S, Prachayasittikul V.	Nurs Health Sci. 2010 Mar;12(1):58-66. doi: 10.1111/j.1442-2018.2009.00487.x.	Isarankura-Na-Ayudhya C	Nurs Health Sci	2010	2010/05/22			10.1111/j.1442-2018.2009.00487.x
28376822	Internationally educated nurses in Canada: predictors of workforce integration	Covell CL, Primeau MD, Kilpatrick K, St-Pierre I.	Hum Resour Health. 2017 Apr 4;15(1):26. doi: 10.1186/s12960-017-0201-8.	Covell CL	Hum Resour Health	2017	2017/04/06	PMC5379514		10.1186/s12960-017-0201-8
31550945	Managing hypertensive disorders during pregnancy in low resource settings	Ramavhoya IT, Maputle MS, Lebese RT, Ramathuba DU, Netshikweta LM.	Hypertens Pregnancy. 2019 Nov;38(4):230-236. doi: 10.1080/10641955.2019.1651333. Epub 2019 Sep 4.	Ramavhoya IT	Hypertens Pregnancy	2019	2019/09/26			10.1080/10641955.2019.1651333
30730264	Prosthetic use by persons with unilateral transfemoral amputation in a South African setting	Pienaar E, Visagie S.	Prosthet Orthot Int. 2019 Jun;43(3):276-283. doi: 10.1177/0309364619825891. Epub 2019 Feb 7.	Pienaar E	Prosthet Orthot Int	2019	2019/02/08			10.1177/0309364619825891
19884620	Community-based interventions to promote blood pressure control in a developing country: a cluster randomized trial	Jafar TH, Hatcher J, Poulter N, Islam M, Hashmi S, Qadri Z, Bux R, Khan A, Jafary FH, Hameed A, Khan A, Badruddin SH, Chaturvedi N; Hypertension Research Group.	Ann Intern Med. 2009 Nov 3;151(9):593-601. doi: 10.7326/0003-4819-151-9-200911030-00004.	Jafar TH	Ann Intern Med	2009	2009/11/04			10.7326/0003-4819-151-9-200911030-00004
23912148	The state of readiness of Lagos State Primary Health Care Physicians to embrace the care of depression in Nigeria	Ola B, Crabb J, Adewuya A, Olugbile F, Abosede OA.	Community Ment Health J. 2014 Feb;50(2):239-44. doi: 10.1007/s10597-013-9648-9. Epub 2013 Aug 4.	Ola B	Community Ment Health J	2014	2013/08/06			10.1007/s10597-013-9648-9
32375684	Health management committee strengthening and community mobilisation through women's groups to improve trained health worker attendance at birth in rural Nepal: a cluster randomised controlled trial	Morrison J, Tumbahangphe K, Sen A, Gram L, Budhathoki B, Neupane R, Thapa R, Dahal K, Thapa B, Manandhar D, Costello A, Osrin D.	BMC Pregnancy Childbirth. 2020 May 6;20(1):268. doi: 10.1186/s12884-020-02960-6.	Morrison J	BMC Pregnancy Childbirth	2020	2020/05/08	PMC7201973		10.1186/s12884-020-02960-6
32632104	Follow-up consultations through telerehabilitation for wheelchair recipients with paraplegia in a developing country: a case report	Leochico CFD, Valera MJS.	Spinal Cord Ser Cases. 2020 Jul 6;6(1):58. doi: 10.1038/s41394-020-0310-9.	Leochico CFD	Spinal Cord Ser Cases	2020	2020/07/08	PMC7338509		10.1038/s41394-020-0310-9
22825749	Retinol assessment among women and children in sahelian mobile pastoralists	Bechir M, Schelling E, Kraemer K, Schweigert F, Bonfoh B, Crump L, Tanner M, Zinsstag J.	Ecohealth. 2012 Jun;9(2):113-21. doi: 10.1007/s10393-012-0781-7. Epub 2012 Jul 24.	Bechir M	Ecohealth	2012	2012/07/25	PMC3415612		10.1007/s10393-012-0781-7
25538145	Opportunities for reducing morbidity and mortality due to leading cancers in a developing country	Duncan JP, Weir P, Strachan S, Tulloch-Reid M.	J Public Health (Oxf). 2015 Dec;37(4):688-90. doi: 10.1093/pubmed/fdu109. Epub 2014 Dec 23.	Duncan JP	J Public Health (Oxf)	2015	2014/12/25			10.1093/pubmed/fdu109
33275776	Formal training in cardiotocograph interpretation of healthcare practitioners improves interpretation: A prospective descriptive analytical study in a resource constrained setting	Goldman B, Naidoo T.	Int J Gynaecol Obstet. 2021 Jun;153(3):527-532. doi: 10.1002/ijgo.13513. Epub 2020 Dec 29.	Goldman B	Int J Gynaecol Obstet	2021	2020/12/04			10.1002/ijgo.13513
22588817	Men's knowledge and attitude towards breast cancer in Saudi Arabia. A cross-sectional study	Al-Amoudi SM, Abduljabbar HS.	Saudi Med J. 2012 May;33(5):547-50.	Al-Amoudi SM	Saudi Med J	2012	2012/05/17
30703332	Disparities in the Global Burden of Age-Related Macular Degeneration: An Analysis of Trends from 1990 to 2015	Wang D, Jiang Y, He M, Scheetz J, Wang W.	Curr Eye Res. 2019 Jun;44(6):657-663. doi: 10.1080/02713683.2019.1576907. Epub 2019 Feb 18.	Wang D	Curr Eye Res	2019	2019/02/01			10.1080/02713683.2019.1576907
25153551	Congruence in reported frequency of parent-adolescent sexual health communication: A study from Mexico	Atienzo EE, Ortiz-Panozo E, Campero L.	Int J Adolesc Med Health. 2015 Aug;27(3):275-83. doi: 10.1515/ijamh-2014-0025.	Atienzo EE	Int J Adolesc Med Health	2015	2014/08/26			10.1515/ijamh-2014-0025
28639040	Mobile gastrointestinal and endoscopic surgery in rural Ecuador: 20 years' experience of Cinterandes	Shalabi HT, Price MD, Shalabi ST, Rodas EB, Vicuña AL, Guzhñay B, Price RR, Rodas E.	Surg Endosc. 2017 Dec;31(12):4964-4972. doi: 10.1007/s00464-016-4992-9. Epub 2017 Jun 21.	Shalabi HT	Surg Endosc	2017	2017/06/23			10.1007/s00464-016-4992-9
25410003	Seeking evidence to support efforts to increase use of antenatal care: a cross-sectional study in two states of Nigeria	Omer K, Afi NJ, Baba MC, Adamu M, Malami SA, Oyo-Ita A, Cockcroft A, Andersson N.	BMC Pregnancy Childbirth. 2014 Nov 20;14:380. doi: 10.1186/s12884-014-0380-4.	Omer K	BMC Pregnancy Childbirth	2014	2014/11/21	PMC4245780		10.1186/s12884-014-0380-4
23091991	Medical student knowledge of global health problems: obstetric fistulas in developing countries	Foust-Wright CE, Shobeiri SA, Curry CL, Quiroz LH, Nihira MA.	J Reprod Med. 2012 Sep-Oct;57(9-10):427-30.	Foust-Wright CE	J Reprod Med	2012	2012/10/25
25522263	Alterations of cortisol homeostasis may link changes of the sociocultural environment to an increased diabetes and metabolic risk in developing countries: a prospective diagnostic study performed in cooperation with the Ovahimba people of the Kunene region/northwestern Namibia	Kann PH, Münzel M, Hadji P, Daniel H, Flache S, Nyarango P, Wilhelm A.	J Clin Endocrinol Metab. 2015 Mar;100(3):E482-6. doi: 10.1210/jc.2014-2625. Epub 2014 Dec 18.	Kann PH	J Clin Endocrinol Metab	2015	2014/12/19			10.1210/jc.2014-2625
27612934	The social patterning of risk factors for noncommunicable diseases in five countries: evidence from the modeling the epidemiologic transition study (METS)	Stringhini S, Forrester TE, Plange-Rhule J, Lambert EV, Viswanathan B, Riesen W, Korte W, Levitt N, Tong L, Dugas LR, Shoham D, Durazo-Arvizu RA, Luke A, Bovet P.	BMC Public Health. 2016 Sep 9;16(1):956. doi: 10.1186/s12889-016-3589-5.	Stringhini S	BMC Public Health	2016	2016/09/11	PMC5017030		10.1186/s12889-016-3589-5
17294708	Motivational factors and stages of change for physical activity among college students in Amman, Jordan	Madanat H, Merrill RM.	Promot Educ. 2006;13(3):185-90.	Madanat H	Promot Educ	2006	2007/02/14
24516093	The association between ownership of common household devices and obesity and diabetes in high, middle and low income countries	Lear SA, Teo K, Gasevic D, Zhang X, Poirier PP, Rangarajan S, Seron P, Kelishadi R, Tamil AM, Kruger A, Iqbal R, Swidan H, Gómez-Arbeláez D, Yusuf R, Chifamba J, Kutty VR, Karsıdag K, Kumar R, Li W, Szuba A, Avezum A, Diaz R, Anand SS, Rosengren A, Yusuf S; Prospective Urban Rural Epidemiology (PURE) study.	CMAJ. 2014 Mar 4;186(4):258-66. doi: 10.1503/cmaj.131090. Epub 2014 Feb 10.	Lear SA	CMAJ	2014	2014/02/12	PMC3940572		10.1503/cmaj.131090
24020804	The context and practice of handwashing among new mothers in Serang, Indonesia: a formative research study	Greenland K, Iradati E, Ati A, Maskoen YY, Aunger R.	BMC Public Health. 2013 Sep 11;13:830. doi: 10.1186/1471-2458-13-830.	Greenland K	BMC Public Health	2013	2013/09/12	PMC3847175		10.1186/1471-2458-13-830
20552211	Awareness, knowledge, and use of folic acid among women: a study from Turkey	Baykan Z, Oztürk A, Poyrazoğlu S, Gün I.	Arch Gynecol Obstet. 2011 Jun;283(6):1249-53. doi: 10.1007/s00404-010-1547-5. Epub 2010 Jun 16.	Baykan Z	Arch Gynecol Obstet	2011	2010/06/17			10.1007/s00404-010-1547-5
26317837	Surgical Burn Care by Médecins Sans Frontières-Operations Center Brussels: 2008 to 2014	Stewart BT, Trelles M, Dominguez L, Wong E, Fiozounam HT, Hassani GH, Akemani C, Naseer A, Ntawukiruwabo IB, Kushner AL.	J Burn Care Res. 2016 Nov/Dec;37(6):e519-e524. doi: 10.1097/BCR.0000000000000305.	Stewart BT	J Burn Care Res	2016	2015/08/29	PMC4769691	NIHMS703869	10.1097/BCR.0000000000000305
24020730	Scale development on consumer behavior toward counterfeit drugs in a developing country: a quantitative study exploiting the tools of an evolving paradigm	Alfadl AA, Ibrahim MI, Hassali MA.	BMC Public Health. 2013 Sep 11;13:829. doi: 10.1186/1471-2458-13-829.	Alfadl AA	BMC Public Health	2013	2013/09/12	PMC3852329		10.1186/1471-2458-13-829
24012830	Smoking prevalence and its impacts on lung cancer mortality in Sub-Saharan Africa: an epidemiological study	Winkler V, Ott JJ, Cowan M, Becher H.	Prev Med. 2013 Nov;57(5):634-40. doi: 10.1016/j.ypmed.2013.08.022. Epub 2013 Sep 5.	Winkler V	Prev Med	2013	2013/09/10			10.1016/j.ypmed.2013.08.022
24051565	The role of psycho-education in improving outcome at a general hospital psychiatry clinic in Uganda	Prost E, Musisi S, Okello ES, Hopman WM.	Afr J Psychiatry (Johannesbg). 2013 Jul;16(4):264-70. doi: 10.4314/ajpsy.v16i4.35.	Prost E	Afr J Psychiatry (Johannesbg)	2013	2013/09/21			10.4314/ajpsy.v16i4.35
26823213	Effect of participatory women's groups facilitated by Accredited Social Health Activists on birth outcomes in rural eastern India: a cluster-randomised controlled trial	Tripathy P, Nair N, Sinha R, Rath S, Gope RK, Rath S, Roy SS, Bajpai A, Singh V, Nath V, Ali S, Kundu AK, Choudhury D, Ghosh SK, Kumar S, Mahapatra R, Costello A, Fottrell E, Houweling TA, Prost A.	Lancet Glob Health. 2016 Feb;4(2):e119-28. doi: 10.1016/S2214-109X(15)00287-9.	Tripathy P	Lancet Glob Health	2016	2016/01/30			10.1016/S2214-109X(15)00287-9
27605967	Respiratory effects of biomass fuel combustion on rural fish smokers in a Nigerian fishing settlement: a case control study	Dienye P, Akani A, Okokon I.	Afr Health Sci. 2016 Jun;16(2):516-23. doi: 10.4314/ahs.v16i2.20.	Dienye P	Afr Health Sci	2016	2016/09/09	PMC4994543		10.4314/ahs.v16i2.20
25745122	Predictors of workforce retention among Malawian nurse graduates of a scholarship program: a mixed-methods study	Schmiedeknecht K, Perera M, Schell E, Jere J, Geoffroy E, Rankin S.	Glob Health Sci Pract. 2015 Mar 5;3(1):85-96. doi: 10.9745/GHSP-D-14-00170. Print 2015 Mar.	Schmiedeknecht K	Glob Health Sci Pract	2015	2015/03/07	PMC4356277		10.9745/GHSP-D-14-00170
21879007	Substance use among third year medical students of Nepal	Budhathoki N, Shrestha MK, Acharya N, Manandhar A.	J Nepal Health Res Counc. 2010 Apr;8(1):15-8.	Budhathoki N	J Nepal Health Res Counc	2010	2011/09/01
32139492	Anaesthesia care providers employed in humanitarian settings by Médecins Sans Frontières: a retrospective observational study of 173 084 surgical cases over 10 years	Kudsk-Iversen S, Trelles M, Ngowa Bakebaanitsa E, Hagabimana L, Momen A, Helmand R, Saint Victor C, Shah K, Masu A, Kendell J, Edgcombe H, English M.	BMJ Open. 2020 Mar 4;10(3):e034891. doi: 10.1136/bmjopen-2019-034891.	Kudsk-Iversen S	BMJ Open	2020	2020/03/07	PMC7059447		10.1136/bmjopen-2019-034891
31030681	Lusting, learning and lasting in school: sexual debut, school performance and dropout among adolescents in primary schools in Karonga district, northern Malawi	Sunny BS, DeStavola B, Dube A, Price A, Kaonga AM, Kondowe S, Crampin AC, Glynn JR.	J Biosoc Sci. 2019 Sep;51(5):720-736. doi: 10.1017/S0021932019000051. Epub 2019 Apr 29.	Sunny BS	J Biosoc Sci	2019	2019/04/30			10.1017/S0021932019000051
25999096	Association between maternal age at childbirth and child and adult outcomes in the offspring: a prospective study in five low-income and middle-income countries (COHORTS collaboration)	Fall CH, Sachdev HS, Osmond C, Restrepo-Mendez MC, Victora C, Martorell R, Stein AD, Sinha S, Tandon N, Adair L, Bas I, Norris S, Richter LM; COHORTS investigators.	Lancet Glob Health. 2015 Jul;3(7):e366-77. doi: 10.1016/S2214-109X(15)00038-8. Epub 2015 May 18.	Fall CH	Lancet Glob Health	2015	2015/05/23	PMC4547329	EMS67899	10.1016/S2214-109X(15)00038-8
25227820	Attitudes and practice of cervical cancer screening among female university students from 25 low, middle income and emerging economy countries	Pengpid S, Peltzer K.	Asian Pac J Cancer Prev. 2014;15(17):7235-9. doi: 10.7314/apjcp.2014.15.17.7235.	Pengpid S	Asian Pac J Cancer Prev	2014	2014/09/18			10.7314/apjcp.2014.15.17.7235
29788007	Knowledge about Stroke in Belo Horizonte, Brazil: A Community-Based Study Using an Innovative Video Approach	Meira F, Magalhães D, da Silva LS, Mendonça E Silva AC, Silva GS.	Cerebrovasc Dis Extra. 2018;8(2):60-69. doi: 10.1159/000488400. Epub 2018 May 22.	Meira F	Cerebrovasc Dis Extra	2018	2018/05/23	PMC6006611		10.1159/000488400
22236561	Use of health systems and policy research evidence in the health policymaking in eastern Mediterranean countries: views and practices of researchers	El-Jardali F, Lavis JN, Ataya N, Jamal D.	Implement Sci. 2012 Jan 11;7:2. doi: 10.1186/1748-5908-7-2.	El-Jardali F	Implement Sci	2012	2012/01/13	PMC3286421		10.1186/1748-5908-7-2
30969975	Does mobile phone survey method matter? Reliability of computer-assisted telephone interviews and interactive voice response non-communicable diseases risk factor surveys in low and middle income countries	Pariyo GW, Greenleaf AR, Gibson DG, Ali J, Selig H, Labrique AB, Al Kibria GM, Khan IA, Masanja H, Flora MS, Ahmed S, Hyder AA.	PLoS One. 2019 Apr 10;14(4):e0214450. doi: 10.1371/journal.pone.0214450. eCollection 2019.	Pariyo GW	PLoS One	2019	2019/04/11	PMC6457489		10.1371/journal.pone.0214450
23613917	Joint association of sitting time and physical activity with metabolic risk factors among middle-aged Malays in a developing country: a cross-sectional study	Chu AH, Moy FM.	PLoS One. 2013 Apr 17;8(4):e61723. doi: 10.1371/journal.pone.0061723. Print 2013.	Chu AH	PLoS One	2013	2013/04/25	PMC3629118		10.1371/journal.pone.0061723
23796672	The diagnosis of uterine cervical polyps in a low resource setting: the positive predictive value of clinical judgment--a series of 192 cases at the Yaounde Gynaeco-Obstetric and Paediatric Hospital, Cameroon	Foumane P, Sando Z, Dohbit JS, Bilo'o LL, Mboudou ET, Oyono JL.	Trop Doct. 2013 Apr;43(2):54-6. doi: 10.1177/0049475513486783. Epub 2013 Jun 11.	Foumane P	Trop Doct	2013	2013/06/26			10.1177/0049475513486783
21911354	Global health education for pediatric residents: a national survey	Anspacher M, Frintner MP, Denno D, Pak-Gorstein S, Olness K, Spector J, O'Callahan C.	Pediatrics. 2011 Oct;128(4):e959-65. doi: 10.1542/peds.2011-0129. Epub 2011 Sep 12.	Anspacher M	Pediatrics	2011	2011/09/14			10.1542/peds.2011-0129
23592106	Prevalence of a healthy lifestyle among individuals with cardiovascular disease in high-, middle- and low-income countries: The Prospective Urban Rural Epidemiology (PURE) study	Teo K, Lear S, Islam S, Mony P, Dehghan M, Li W, Rosengren A, Lopez-Jaramillo P, Diaz R, Oliveira G, Miskan M, Rangarajan S, Iqbal R, Ilow R, Puone T, Bahonar A, Gulec S, Darwish EA, Lanas F, Vijaykumar K, Rahman O, Chifamba J, Hou Y, Li N, Yusuf S; PURE Investigators.	JAMA. 2013 Apr 17;309(15):1613-21. doi: 10.1001/jama.2013.3519.	Teo K	JAMA	2013	2013/04/18			10.1001/jama.2013.3519
25955257	Strategy of health information seeking among physicians, medical residents, and students after introducing digital library and information technology in teaching hospitals of Iran	kahouei M, Alaei S, Shariat Panahi SS, Zadeh JM.	J Evid Based Med. 2015 May;8(2):91-7. doi: 10.1111/jebm.12154.	kahouei M	J Evid Based Med	2015	2015/05/09			10.1111/jebm.12154
25130029	A retrospective study on the unseen epidemic of road traffic injuries and deaths due to accidents in Mwanza City - Tanzania	Ngallaba SE, Majinge C, Gilyoma J, Makerere DJ, Charles E.	East Afr J Public Health. 2013 Jun;10(2):487-92.	Ngallaba SE	East Afr J Public Health	2013	2014/08/19
17698602	Depression morbidity in later life: prevalence and correlates in a developing country	Blay SL, Andreoli SB, Fillenbaum GG, Gastal FL.	Am J Geriatr Psychiatry. 2007 Sep;15(9):790-9. doi: 10.1097/JGP.0b013e3180654179. Epub 2007 Aug 13.	Blay SL	Am J Geriatr Psychiatry	2007	2007/08/19			10.1097/JGP.0b013e3180654179
26681704	Behavior Change After 20 Months of a Radio Campaign Addressing Key Lifesaving Family Behaviors for Child Survival: Midline Results From a Cluster Randomized Trial in Rural Burkina Faso	Sarrassat S, Meda N, Ouedraogo M, Some H, Bambara R, Head R, Murray J, Remes P, Cousens S.	Glob Health Sci Pract. 2015 Nov 3;3(4):557-76. doi: 10.9745/GHSP-D-15-00153.	Sarrassat S	Glob Health Sci Pract	2015	2015/12/19	PMC4682582		10.9745/GHSP-D-15-00153
25854381	Treatment outcome for head and neck squamous cell carcinoma in a developing country: University Malaya Medical Centre, Malaysia from 2003-2010	Wong YF, Yusof MM, Wan Ishak WZ, Alip A, Phua VC.	Asian Pac J Cancer Prev. 2015;16(7):2903-8. doi: 10.7314/apjcp.2015.16.7.2903.	Wong YF	Asian Pac J Cancer Prev	2015	2015/04/10			10.7314/apjcp.2015.16.7.2903
18936402	Cutaneous amebiasis in pediatrics	Magaña ML, Fernández-Díez J, Magaña M.	Arch Dermatol. 2008 Oct;144(10):1369-72. doi: 10.1001/archderm.144.10.1369.	Magaña ML	Arch Dermatol	2008	2008/10/22			10.1001/archderm.144.10.1369
28056945	A mixed methods study to assess the effectiveness of food-based interventions to prevent stunting among children under-five years in Districts Thatta and Sujawal, Sindh Province, Pakistan: study protocol	Kureishy S, Khan GN, Arrif S, Ashraf K, Cespedes A, Habib MA, Hussain I, Ullah A, Turab A, Ahmed I, Zaidi S, Soofi SB.	BMC Public Health. 2017 Jan 5;17(1):24. doi: 10.1186/s12889-016-3976-y.	Kureishy S	BMC Public Health	2017	2017/01/07	PMC5216601		10.1186/s12889-016-3976-y
23276774	Associations of occupational, transportation, household and leisure-time physical activity patterns with metabolic risk factors among middle-aged adults in a middle-income country	Chu AH, Moy FM.	Prev Med. 2013;57 Suppl:S14-7. doi: 10.1016/j.ypmed.2012.12.011. Epub 2012 Dec 28.	Chu AH	Prev Med	2013	2013/01/02			10.1016/j.ypmed.2012.12.011
25338116	The support for smoke free policy and how it is influenced by tolerance to smoking - experience of a developing country	Rashid A, Manan AA, Yahya N, Ibrahim L.	PLoS One. 2014 Oct 22;9(10):e109429. doi: 10.1371/journal.pone.0109429. eCollection 2014.	Rashid A	PLoS One	2014	2014/10/23	PMC4206272		10.1371/journal.pone.0109429
25299373	Knowledge and attitudes regarding eye donation and corneal transplant: medical versus nonmedical university students in a developing country in Africa	Eze BI, Okoye O, Eze JN.	Exp Clin Transplant. 2014 Oct;12(5):454-61.	Eze BI	Exp Clin Transplant	2014	2014/10/10
27110013	Preemptive Renal Transplantation-The Best Treatment Option for Terminal Chronic Renal Failure	Arze Aimaretti L, Arze S.	Transplant Proc. 2016 Mar;48(2):609-11. doi: 10.1016/j.transproceed.2016.02.047.	Arze Aimaretti L	Transplant Proc	2016	2016/04/26			10.1016/j.transproceed.2016.02.047
23654346	Evaluation of a national evidence-based health care course via teleconference in a developing country	Macedo CR, Macedo EC, Torloni MR, Atallah ÁN.	J Eval Clin Pract. 2013 Aug;19(4):713-9. doi: 10.1111/jep.12063. Epub 2013 May 8.	Macedo CR	J Eval Clin Pract	2013	2013/05/10			10.1111/jep.12063
20923489	Epidemiology of Type 2 diabetes mellitus in Aleppo, Syria	Albache N, Al Ali R, Rastam S, Fouad FM, Mzayek F, Maziak W.	J Diabetes. 2010 Jun;2(2):85-91. doi: 10.1111/j.1753-0407.2009.00063.x. Epub 2009 Nov 2.	Albache N	J Diabetes	2010	2010/10/07			10.1111/j.1753-0407.2009.00063.x
16200053	Role of early trabeculectomy in primary open-angle glaucoma in the developing world	Anand A, Negi S, Khokhar S, Kumar H, Gupta SK, Murthy GV, Sharma TK.	Eye (Lond). 2007 Jan;21(1):40-5. doi: 10.1038/sj.eye.6702114. Epub 2005 Sep 30.	Anand A	Eye (Lond)	2007	2005/10/04			10.1038/sj.eye.6702114
26088096	Near-peer emergency medicine for medical students in Port-au-Prince, Haiti: an example of rethinking global health interventions in developing countries	Pean CA, Davis K, Merrill R, Marinelli B, Lockwood A, Mathews Z, Strayer RJ, Poitevien G, Galjour J.	Ann Glob Health. 2015 Mar-Apr;81(2):276-82. doi: 10.1016/j.aogh.2015.03.002.	Pean CA	Ann Glob Health	2015	2015/06/20			10.1016/j.aogh.2015.03.002
29261505	The Role of Public-Sector Family Planning Programs in Meeting the Demand for Contraception in Sub-Saharan Africa	Bongaarts J, Hardee K.	Int Perspect Sex Reprod Health. 2017 Jun 1;43(2):41-50. doi: 10.1363/43e3917.	Bongaarts J	Int Perspect Sex Reprod Health	2017	2017/12/21			10.1363/43e3917
23305826	The prevalence and correlates of meeting the current physical activity for health guidelines in older people: a cross-sectional study in Brazilian women	Vagetti GC, Barbosa Filho VC, Moreira NB, de Oliveira V, Mazzardo O, de Campos W.	Arch Gerontol Geriatr. 2013 May-Jun;56(3):492-500. doi: 10.1016/j.archger.2012.12.003. Epub 2013 Jan 7.	Vagetti GC	Arch Gerontol Geriatr	2013	2013/01/12			10.1016/j.archger.2012.12.003
26405297	Reproductive health knowledge, attitudes and practices of adolescents attending an obstetric unit in Georgetown, Guyana	Rose EM, Rajasingam D, Derkenne RC, Mitchell V, Ramlall AA.	J Fam Plann Reprod Health Care. 2016 Apr;42(2):116-8. doi: 10.1136/jfprhc-2014-100994. Epub 2015 Sep 24.	Rose EM	J Fam Plann Reprod Health Care	2016	2015/09/26			10.1136/jfprhc-2014-100994
26493025	Optimum number of procedures required to achieve procedural skills competency in internal medicine residents	Tariq M, Bhulani N, Jafferani A, Naeem Q, Ahsan S, Motiwala A, van Dalen J, Hamid S.	BMC Med Educ. 2015 Oct 23;15:179. doi: 10.1186/s12909-015-0457-4.	Tariq M	BMC Med Educ	2015	2015/10/24	PMC4619250		10.1186/s12909-015-0457-4
21091287	Knowledge of computer among healthcare professionals of India: a key toward e-health	Gour N, Srivastava D.	Telemed J E Health. 2010 Nov;16(9):957-62. doi: 10.1089/tmj.2010.0049.	Gour N	Telemed J E Health	2010	2010/11/25			10.1089/tmj.2010.0049
23709614	The effect of prices on cigarette use among youths in the global youth tobacco survey	Nikaj S, Chaloupka FJ.	Nicotine Tob Res. 2014 Jan;16 Suppl 1:S16-23. doi: 10.1093/ntr/ntt019. Epub 2013 May 24.	Nikaj S	Nicotine Tob Res	2014	2013/05/28			10.1093/ntr/ntt019
17467784	Prevalence and correlates of adolescent dating violence: baseline study of a cohort of 7,960 male and female Mexican public school students	Rivera-Rivera L, Allen-Leigh B, Rodríguez-Ortega G, Chávez-Ayala R, Lazcano-Ponce E.	Prev Med. 2007 Jun;44(6):477-84. doi: 10.1016/j.ypmed.2007.02.020. Epub 2007 Mar 23.	Rivera-Rivera L	Prev Med	2007	2007/05/01			10.1016/j.ypmed.2007.02.020
28061805	Factors influencing contraceptive use and non-use among women of advanced reproductive age in Nigeria	Solanke BL.	J Health Popul Nutr. 2017 Jan 7;36(1):1. doi: 10.1186/s41043-016-0077-6.	Solanke BL	J Health Popul Nutr	2017	2017/01/08	PMC5219777		10.1186/s41043-016-0077-6
27423281	School Teachers' Knowledge about Epilepsy in Kathmandu Metropolitan City	Khanal K, Maharjan R, Pokharel BR, Sanjel S.	Kathmandu Univ Med J (KUMJ). 2015 Oct-Dec;13(52):316-22. doi: 10.3126/kumj.v13i4.16830.	Khanal K	Kathmandu Univ Med J (KUMJ)	2015	2016/07/18			10.3126/kumj.v13i4.16830
27004334	KNOWLEDGE, ATTITUDES AND PRACTICES OF HEPATITIS B AND C AMONG BARBERS OF URBAN AND RURAL AREAS OF RAWALPINDI AND ISLAMABAD	Shah HB, Dar MK, Jamil AA, Atif I, Ali RJ, Sindhu AS, Usmani AQ.	J Ayub Med Coll Abbottabad. 2015 Oct-Dec;27(4):832-6.	Shah HB	J Ayub Med Coll Abbottabad	2015	2016/03/24
19594274	An intervention to reduce kerosene-related burns and poisonings in low-income South African communities	Schwebel DC, Swart D, Simpson J, Hobe P, Hui SK.	Health Psychol. 2009 Jul;28(4):493-500. doi: 10.1037/a0014531.	Schwebel DC	Health Psychol	2009	2009/07/15			10.1037/a0014531
32353318	Delays in hospital admissions in patients with fractures across 18 low-income and middle-income countries (INORMUS): a prospective observational study	Pouramin P, Li CS, Busse JW, Sprague S, Devereaux PJ, Jagnoor J, Ivers R, Bhandari M; INORMUS investigators.	Lancet Glob Health. 2020 May;8(5):e711-e720. doi: 10.1016/S2214-109X(20)30067-X.	Pouramin P	Lancet Glob Health	2020	2020/05/01			10.1016/S2214-109X(20)30067-X
22590963	Feeding patterns and growth of term infants in Eldoret, Kenya	Arusei RJ, Ettyang GA, Esamai F.	Food Nutr Bull. 2011 Dec;32(4):307-14. doi: 10.1177/156482651103200401.	Arusei RJ	Food Nutr Bull	2011	2012/05/18			10.1177/156482651103200401
19197782	Psychosocial and health aspects of drug use by students in public secondary schools in Nairobi, Kenya	Ndetei DM, Khasakhala LI, Mutiso V, Ongecha-Owuor FA, Kokonya DA.	Subst Abus. 2009 Jan-Mar;30(1):61-8. doi: 10.1080/08897070802606410.	Ndetei DM	Subst Abus	2009	2009/02/07			10.1080/08897070802606410
22503944	Prevalence and correlates for sleep complaints in older adults in low and middle income countries: a 10/66 Dementia Research Group study	Mazzotti DR, Guindalini C, Sosa AL, Ferri CP, Tufik S.	Sleep Med. 2012 Jun;13(6):697-702. doi: 10.1016/j.sleep.2012.02.009. Epub 2012 Apr 12.	Mazzotti DR	Sleep Med	2012	2012/04/17			10.1016/j.sleep.2012.02.009
29983515	Infection Prevention Practices and Associated Factors among Healthcare Workers in Governmental Healthcare Facilities in Addis Ababa	Sahiledengle B, Gebresilassie A, Getahun T, Hiko D.	Ethiop J Health Sci. 2018 Mar;28(2):177-186. doi: 10.4314/ejhs.v28i2.9.	Sahiledengle B	Ethiop J Health Sci	2018	2018/07/10	PMC6016341		10.4314/ejhs.v28i2.9
30885226	Factors associated with anemia among women of the reproductive age group in Thatta district: study protocol	Aziz Ali S, Abbasi Z, Feroz A, Hambidge KM, Krebs NF, Westcott JE, Saleem S.	Reprod Health. 2019 Mar 18;16(1):34. doi: 10.1186/s12978-019-0688-7.	Aziz Ali S	Reprod Health	2019	2019/03/20	PMC6423857		10.1186/s12978-019-0688-7
20007336	Weight gain in the first two years of life is an important predictor of schooling outcomes in pooled analyses from five birth cohorts from low- and middle-income countries	Martorell R, Horta BL, Adair LS, Stein AD, Richter L, Fall CH, Bhargava SK, Biswas SK, Perez L, Barros FC, Victora CG; Consortium on Health Orientated Research in Transitional Societies Group.	J Nutr. 2010 Feb;140(2):348-54. doi: 10.3945/jn.109.112300. Epub 2009 Dec 9.	Martorell R	J Nutr	2010	2009/12/17	PMC2806888		10.3945/jn.109.112300
26718762	Awareness, knowledge, use, and attitudes toward evidence based medicine in a developing country: survey of physicians in a canton in Bosnia and Herzegovina	Mahmić-Kaknjo M, Kadić D, Hodžić H, Spahić-Sarajlić S, Hadžić E, Ademović E.	Croat Med J. 2015 Dec;56(6):558-66. doi: 10.3325/cmj.2015.56.558.	Mahmić-Kaknjo M	Croat Med J	2015	2016/01/01	PMC4707927		10.3325/cmj.2015.56.558
22306930	Quantitative evidence for the benefits of Moving the Goalposts, a Sport for Development project in rural Kenya	Woodcock A, Cronin Ó, Forde S.	Eval Program Plann. 2012 Aug;35(3):370-81. doi: 10.1016/j.evalprogplan.2012.01.001. Epub 2012 Jan 13.	Woodcock A	Eval Program Plann	2012	2012/02/07			10.1016/j.evalprogplan.2012.01.001
20943821	Cross-national comparisons of socioeconomic differences in the prevalence of leisure-time and occupational physical activity, and active commuting in six Asia-Pacific countries	Bauman A, Ma G, Cuevas F, Omar Z, Waqanivalu T, Phongsavan P, Keke K, Bhushan A; Equity and Non-communicable Disease Risk Factors Project Collaborative Group.	J Epidemiol Community Health. 2011 Jan;65(1):35-43. doi: 10.1136/jech.2008.086710. Epub 2010 Oct 13.	Bauman A	J Epidemiol Community Health	2011	2010/10/15			10.1136/jech.2008.086710
24805897	Pressure casting technique for transtibial prosthetic socket fit in developing countries	Lee PV, Lythgo N, Laing S, Lavranos J, Thanh NH.	J Rehabil Res Dev. 2014;51(1):101-10. doi: 10.1682/JRRD.2012.10.0191.	Lee PV	J Rehabil Res Dev	2014	2014/05/09			10.1682/JRRD.2012.10.0191
32164561	Predictors of Helping Babies Breathe knowledge and skills among nurses in primary health settings in Dodoma region, Tanzania	Joho AA, Kibusi SM, Mwampagatwa I.	BMC Pregnancy Childbirth. 2020 Mar 12;20(1):150. doi: 10.1186/s12884-020-2782-9.	Joho AA	BMC Pregnancy Childbirth	2020	2020/03/14	PMC7068969		10.1186/s12884-020-2782-9
26091584	Social support in older people: lessons from a developing country	Moonesar R, Sammy I, Nunes P, Paul J.	Qual Life Res. 2016 Jan;25(1):233-6. doi: 10.1007/s11136-015-1053-0. Epub 2015 Jun 20.	Moonesar R	Qual Life Res	2016	2015/06/21			10.1007/s11136-015-1053-0
29019326	Epidemiology and Outcomes with Platinum-Based Chemotherapy in Recurrent or Metastatic Carcinoma Cervix in a Developing Country: Experience from a Tertiary Oncology Centre in Southern India	Lakshmaiah KC, Thanky AH, Lokanatha D, Govind Babu K, Jacob L, Babu S, Rudresha AH, Lokesh KN, Rajeev LK, Sridharmurthy A.	Gulf J Oncolog. 2017 Sep;1(25):20-26.	Lakshmaiah KC	Gulf J Oncolog	2017	2017/10/12
30706719	Adequate health literacy is associated with better health outcomes in people with type 2 diabetes in Mexico	Doubova SV, Infante C, Villagrana-Gutiérrez GL, Martínez-Vega IP, Pérez-Cuevas R.	Psychol Health Med. 2019 Aug;24(7):853-865. doi: 10.1080/13548506.2019.1574356. Epub 2019 Feb 1.	Doubova SV	Psychol Health Med	2019	2019/02/02			10.1080/13548506.2019.1574356
25772465	How do Egyptian gynecologists manage infertility? Cross-sectional study	Gibreel A, Eladawi N, El-Gilany AH, Allakkany N, Shams M.	J Obstet Gynaecol Res. 2015 Jul;41(7):1067-73. doi: 10.1111/jog.12680. Epub 2015 Mar 15.	Gibreel A	J Obstet Gynaecol Res	2015	2015/03/17			10.1111/jog.12680
24791948	Prevalence of surgical conditions in individuals aged more than 50 years: a cluster-based household survey in Sierra Leone	Wong EG, Kamara TB, Groen RS, Zogg CK, Zenilman ME, Kushner AL.	World J Surg. 2015 Jan;39(1):55-61. doi: 10.1007/s00268-014-2620-1.	Wong EG	World J Surg	2015	2014/05/06			10.1007/s00268-014-2620-1
23461711	Assessments of functional status, comorbidities, polypharmacy, nutritional status and sarcopenia in Turkish community-dwelling male elderly	Bahat G, Tufan F, Bahat Z, Aydin Y, Tufan A, Akpinar TS, Erten N, Karan MA.	Aging Male. 2013 Jun;16(2):67-72. doi: 10.3109/13685538.2013.771329. Epub 2013 Mar 6.	Bahat G	Aging Male	2013	2013/03/07			10.3109/13685538.2013.771329
20297759	Access to antiretroviral therapy for adults and children with HIV infection in developing countries: Horizons studies, 2002-2008	Sarna A, Kellerman S.	Public Health Rep. 2010 Mar-Apr;125(2):305-15. doi: 10.1177/003335491012500221.	Sarna A	Public Health Rep	2010	2010/03/20	PMC2821860		10.1177/003335491012500221
23950630	Pattern of pathogens and their sensitivity isolated from surgical site infections at the Aga Khan University Hospital, Nairobi, Kenya	Dinda V, Gunturu R, Kariuki S, Hakeem A, Raja A, Kimang'a A.	Ethiop J Health Sci. 2013 Jul;23(2):141-9.	Dinda V	Ethiop J Health Sci	2013	2013/08/17	PMC3742891
20072767	Assessing the incremental effects of combining economic and health interventions: the IMAGE study in South Africa	Kim J, Ferrari G, Abramsky T, Watts C, Hargreaves J, Morison L, Phetla G, Porter J, Pronyk P.	Bull World Health Organ. 2009 Nov;87(11):824-32. doi: 10.2471/blt.08.056580.	Kim J	Bull World Health Organ	2009	2010/01/15	PMC2770274		10.2471/blt.08.056580
22363410	Feasibility of modified surviving sepsis campaign guidelines in a resource-restricted setting based on a cohort study of severe S. aureus sepsis [corrected]	Mahavanakul W, Nickerson EK, Srisomang P, Teparrukkul P, Lorvinitnun P, Wongyingsinn M, Chierakul W, Hongsuwan M, West TE, Day NP, Limmathurotsakul D, Peacock SJ.	PLoS One. 2012;7(2):e29858. doi: 10.1371/journal.pone.0029858. Epub 2012 Feb 21.	Mahavanakul W	PLoS One	2012	2012/02/25	PMC3283614		10.1371/journal.pone.0029858
23307508	Challenges in the management of floating knee injuries in a resource constrained setting	Akinyoola AL, Yusuf MB, Orekha O.	Musculoskelet Surg. 2013 Apr;97(1):45-9. doi: 10.1007/s12306-012-0239-7. Epub 2013 Jan 11.	Akinyoola AL	Musculoskelet Surg	2013	2013/01/12			10.1007/s12306-012-0239-7
15368600	Stress and female reproductive function: a study of daily variations in cortisol, gonadotrophins, and gonadal steroids in a rural Mayan population	Nepomnaschy PA, Welch K, McConnell D, Strassmann BI, England BG.	Am J Hum Biol. 2004 Sep-Oct;16(5):523-32. doi: 10.1002/ajhb.20057.	Nepomnaschy PA	Am J Hum Biol	2004	2004/09/16			10.1002/ajhb.20057
29373966	Microeconomic institutions and personnel economics for health care delivery: a formal exploration of what matters to health workers in Rwanda	Serneels P, Lievens T.	Hum Resour Health. 2018 Jan 26;16(1):7. doi: 10.1186/s12960-017-0261-9.	Serneels P	Hum Resour Health	2018	2018/01/28	PMC5787262		10.1186/s12960-017-0261-9
31662026	Adapting a Prediction Rule for Metabolic Syndrome Risk Assessment Suitable for Developing Countries	Abd El-Wahab EW, Shatat HZ, Charl F.	J Prim Care Community Health. 2019 Jan-Dec;10:2150132719882760. doi: 10.1177/2150132719882760.	Abd El-Wahab EW	J Prim Care Community Health	2019	2019/10/31	PMC6822183		10.1177/2150132719882760
15119701	Patterns of congenital heart disease in unoperated adults: a 20-year experience in a developing country	Hannoush H, Tamim H, Younes H, Arnaout S, Gharzeddine W, Dakik H, Obeid M, Bitar FF.	Clin Cardiol. 2004 Apr;27(4):236-40. doi: 10.1002/clc.4960270413.	Hannoush H	Clin Cardiol	2004	2004/05/04	PMC6653966		10.1002/clc.4960270413
20530082	Community based lifestyle intervention for blood pressure reduction in children and young adults in developing country: cluster randomised controlled trial	Jafar TH, Islam M, Hatcher J, Hashmi S, Bux R, Khan A, Poulter N, Badruddin S, Chaturvedi N; Hypertension Research Group.	BMJ. 2010 Jun 7;340:c2641. doi: 10.1136/bmj.c2641.	Jafar TH	BMJ	2010	2010/06/10	PMC2881949		10.1136/bmj.c2641
23850074	Evaluation of a volunteer community-based health worker program for providing contraceptive services in Madagascar	Gallo MF, Walldorf J, Kolesar R, Agarwal A, Kourtis AP, Jamieson DJ, Finlay A.	Contraception. 2013 Nov;88(5):657-65. doi: 10.1016/j.contraception.2013.06.008. Epub 2013 Jun 15.	Gallo MF	Contraception	2013	2013/07/16	PMC4453873	NIHMS694721	10.1016/j.contraception.2013.06.008
26230672	Surgery for Conditions of Infectious Etiology in Resource-Limited Countries Affected by Crisis: The Médecins Sans Frontières Operations Centre Brussels Experience	Sharma D, Hayman K, Stewart BT, Dominguez L, Trelles M, Saqeb S, Kasonga C, Hangi TK, Mupenda J, Naseer A, Wong E, Kushner AL.	Surg Infect (Larchmt). 2015 Dec;16(6):721-7. doi: 10.1089/sur.2015.012. Epub 2015 Jul 31.	Sharma D	Surg Infect (Larchmt)	2015	2015/08/01	PMC4841078		10.1089/sur.2015.012
20202296	Predictors of uptake of human immunodeficiency virus testing by tuberculosis patients in Free State Province, South Africa	Kigozi NG, Heunis JC, Chikobvu P, van den Berg H, van Rensburg HC, Wouters E.	Int J Tuberc Lung Dis. 2010 Apr;14(4):399-405.	Kigozi NG	Int J Tuberc Lung Dis	2010	2010/03/06
22928350	Changes in body composition of university students in a country in socio-economic transition	Kotnik KZ, Golja P.	Anthropol Anz. 2012 Jul;69(3):261-71. doi: 10.1127/0003-5548/2012/0198.	Kotnik KZ	Anthropol Anz	2012	2012/08/30			10.1127/0003-5548/2012/0198
19546654	Clinically significant depressive symptoms and associated factors in community elderly subjects from Sao Paulo, Brazil	Barcelos-Ferreira R, Pinto JA Jr, Nakano EY, Steffens DC, Litvoc J, Bottino CM.	Am J Geriatr Psychiatry. 2009 Jul;17(7):582-90. doi: 10.1097/JGP.0b013e3181a76ddc.	Barcelos-Ferreira R	Am J Geriatr Psychiatry	2009	2009/06/24			10.1097/JGP.0b013e3181a76ddc
32634016	Cost and consequence analysis of the Healthy Choices at Work programme to prevent non-communicable diseases in a commercial power plant, South Africa	Schouw DD, Mash R.	Afr J Prim Health Care Fam Med. 2020 Jun 22;12(1):e1-e8. doi: 10.4102/phcfm.v12i1.2217.	Schouw DD	Afr J Prim Health Care Fam Med	2020	2020/07/08	PMC7343951		10.4102/phcfm.v12i1.2217
19386334	A province-based surveillance system for the risk factors of non-communicable diseases: A prototype for integration of risk factor surveillance into primary healthcare systems of developing countries	Alikhani S, Delavari A, Alaedini F, Kelishadi R, Rohbani S, Safaei A.	Public Health. 2009 May;123(5):358-64. doi: 10.1016/j.puhe.2009.02.011. Epub 2009 Apr 21.	Alikhani S	Public Health	2009	2009/04/24			10.1016/j.puhe.2009.02.011
26230614	Timed loaded standing in female chronic fatigue syndrome compared with other populations	Eyskens JB, Nijs J, D'Août K, Sand A, Wouters K, Moorkens G.	J Rehabil Res Dev. 2015;52(1):21-9. doi: 10.1682/JRRD.2014.03.0086.	Eyskens JB	J Rehabil Res Dev	2015	2015/08/01			10.1682/JRRD.2014.03.0086
18320871	The paradox of obstetric "near misses": converting maternal mortality into morbidity	Wilson RE, Salihu HM.	Int J Fertil Womens Med. 2007 Mar-Jun;52(2-3):121-7.	Wilson RE	Int J Fertil Womens Med	2007	2008/03/07
23153333	Measuring students' approaches to learning in different clinical rotations	Emilia O, Bloomfield L, Rotem A.	BMC Med Educ. 2012 Nov 15;12:114. doi: 10.1186/1472-6920-12-114.	Emilia O	BMC Med Educ	2012	2012/11/17	PMC3527326		10.1186/1472-6920-12-114
21114818	Medical students' perceptions of the educational environment at an Iranian Medical Sciences University	Aghamolaei T, Fazel I.	BMC Med Educ. 2010 Nov 29;10:87. doi: 10.1186/1472-6920-10-87.	Aghamolaei T	BMC Med Educ	2010	2010/12/01	PMC3001739		10.1186/1472-6920-10-87
15454591	Prevalence and awareness of risk factors and behaviours of coronary heart disease in an urban population of Karachi, the largest city of Pakistan: a community survey	Dodani S, Mistry R, Khwaja A, Farooqi M, Qureshi R, Kazmi K.	J Public Health (Oxf). 2004 Sep;26(3):245-9. doi: 10.1093/pubmed/fdh154.	Dodani S	J Public Health (Oxf)	2004	2004/09/30			10.1093/pubmed/fdh154
28825912	Understanding Female Condom Use and Negotiation Among Young Women in Cape Town, South Africa	Martin J, de Lora P, Rochat R, Andes KL.	Int Perspect Sex Reprod Health. 2016 Mar 1;42(1):13-20. doi: 10.1363/42e0216.	Martin J	Int Perspect Sex Reprod Health	2016	2017/08/22			10.1363/42e0216
19142340	Methodology of the Pelotas birth cohort study from 1982 to 2004-5, Southern Brazil	Barros FC, Victora CG, Horta BL, Gigante DP.	Rev Saude Publica. 2008 Dec;42 Suppl 2(Suppl 2):7-15. doi: 10.1590/s0034-89102008000900003.	Barros FC	Rev Saude Publica	2008	2009/01/15	PMC2671798	UKMS4510	10.1590/s0034-89102008000900003
26826172	Skills retention in Sudanese village midwives 1 year following Helping Babies Breathe training	Arabi AM, Ibrahim SA, Ahmed SE, MacGinnea F, Hawkes G, Dempsey E, Ryan CA.	Arch Dis Child. 2016 May;101(5):439-42. doi: 10.1136/archdischild-2015-309190. Epub 2016 Jan 29.	Arabi AM	Arch Dis Child	2016	2016/01/31			10.1136/archdischild-2015-309190
25633734	Untreated breast masses: A cross-sectional countrywide survey of Nepal	Gupta S, Ghimire P, Shrestha S, Ranjit A, Kingham TP, Groen RS, Kushner AL, Nwomeh BC.	Surgery. 2015 Jul;158(1):55-7. doi: 10.1016/j.surg.2014.10.002. Epub 2015 Jan 26.	Gupta S	Surgery	2015	2015/01/31	PMC4991875	NIHMS809650	10.1016/j.surg.2014.10.002
32069251	Self-Medication with Antibiotics among University Students in LMIC: A systematic review and meta-analysis	Xu R, Mu T, Wang G, Shi J, Wang X, Ni X.	J Infect Dev Ctries. 2019 Aug 31;13(8):678-689. doi: 10.3855/jidc.11359.	Xu R	J Infect Dev Ctries	2019	2020/02/19			10.3855/jidc.11359
21812707	Profile of injury cases admitted to a tertiary level hospital in south India	Uthkarsh PS, Suryanarayana SP, Gautham MS, Shivraj NS, Murthy NS, Pruthvish S.	Int J Inj Contr Saf Promot. 2012;19(1):47-51. doi: 10.1080/17457300.2011.603149. Epub 2011 Aug 4.	Uthkarsh PS	Int J Inj Contr Saf Promot	2012	2011/08/05			10.1080/17457300.2011.603149
21923927	Constraints and prospects for contraceptive service provision to young people in Uganda: providers' perspectives	Nalwadda G, Mirembe F, Tumwesigye NM, Byamugisha J, Faxelid E.	BMC Health Serv Res. 2011 Sep 17;11:220. doi: 10.1186/1472-6963-11-220.	Nalwadda G	BMC Health Serv Res	2011	2011/09/20	PMC3181204		10.1186/1472-6963-11-220
19761598	Factors affecting awareness of emergency contraception among college students in Kathmandu, Nepal	Adhikari R.	BMC Womens Health. 2009 Sep 17;9:27. doi: 10.1186/1472-6874-9-27.	Adhikari R	BMC Womens Health	2009	2009/09/19	PMC2758839		10.1186/1472-6874-9-27
23176285	Student apathy for classroom learning and need of repositioning in present andragogy in Indian dental schools	Dable RA, Pawar BR, Gade JR, Anandan PM, Nazirkar GS, Karani JT.	BMC Med Educ. 2012 Nov 24;12:118. doi: 10.1186/1472-6920-12-118.	Dable RA	BMC Med Educ	2012	2012/11/27	PMC3536713		10.1186/1472-6920-12-118
30645658	Self-Directed Learning Among Nurse Learners in Sri Lanka	Samarasooriya RC, Park J, Yoon SH, Oh J, Baek S.	J Contin Educ Nurs. 2019 Jan 1;50(1):41-48. doi: 10.3928/00220124-20190102-09.	Samarasooriya RC	J Contin Educ Nurs	2019	2019/01/16			10.3928/00220124-20190102-09
19435013	Evaluation of criteria-based clinical audit in improving quality of obstetric care in a developing country hospital	Hunyinbo KI, Fawole AO, Sotiloye OS, Otolorin EO.	Afr J Reprod Health. 2008 Dec;12(3):59-70.	Hunyinbo KI	Afr J Reprod Health	2008	2009/05/14
12586671	Dying from cancer in developed and developing countries: lessons from two qualitative interview studies of patients and their carers	Murray SA, Grant E, Grant A, Kendall M.	BMJ. 2003 Feb 15;326(7385):368. doi: 10.1136/bmj.326.7385.368.	Murray SA	BMJ	2003	2003/02/15	PMC148895		10.1136/bmj.326.7385.368
17907498	Identifying the need for pre-hospital and emergency care in the developing world: a case study in Chennai, India	Ramanujam P, Aschkenasy M.	J Assoc Physicians India. 2007 Jul;55:491-5.	Ramanujam P	J Assoc Physicians India	2007	2007/10/03
19196691	Frailty and mortality among Chinese at advanced ages	Gu D, Dupre ME, Sautter J, Zhu H, Liu Y, Yi Z.	J Gerontol B Psychol Sci Soc Sci. 2009 Mar;64(2):279-89. doi: 10.1093/geronb/gbn009. Epub 2009 Feb 4.	Gu D	J Gerontol B Psychol Sci Soc Sci	2009	2009/02/07	PMC2655172		10.1093/geronb/gbn009
18700640	Prevalence of gestational diabetes mellitus in South India (Tamil Nadu)--a community based study	Seshiah V, Balaji V, Balaji MS, Paneerselvam A, Arthi T, Thamizharasi M, Datta M.	J Assoc Physicians India. 2008 May;56:329-33.	Seshiah V	J Assoc Physicians India	2008	2008/08/15
19698178	Population based prevalence of high blood pressure among adults in Addis Ababa: uncovering a silent epidemic	Tesfaye F, Byass P, Wall S.	BMC Cardiovasc Disord. 2009 Aug 23;9:39. doi: 10.1186/1471-2261-9-39.	Tesfaye F	BMC Cardiovasc Disord	2009	2009/08/25	PMC2736927		10.1186/1471-2261-9-39
22898076	Untreated surgical conditions in Sierra Leone: a cluster randomised, cross-sectional, countrywide survey	Groen RS, Samai M, Stewart KA, Cassidy LD, Kamara TB, Yambasu SE, Kingham TP, Kushner AL.	Lancet. 2012 Sep 22;380(9847):1082-7. doi: 10.1016/S0140-6736(12)61081-2. Epub 2012 Aug 14.	Groen RS	Lancet	2012	2012/08/18			10.1016/S0140-6736(12)61081-2
26600902	Obesity among health service providers in Nigeria: danger to long term health worker retention?	Iwuala SO, Ayankogbe OO, Olatona FA, Olamoyegun MA, OkparaIgwe U, Sabir AA, Fasanmade OA.	Pan Afr Med J. 2015 Sep 1;22:1. doi: 10.11604/pamj.2015.22.1.5586. eCollection 2015.	Iwuala SO	Pan Afr Med J	2015	2015/11/25	PMC4643157		10.11604/pamj.2015.22.1.5586
26997021	Substance abuse amongst the medical graduate students in a developing country	Arora A, Kannan S, Gowri S, Choudhary S, Sudarasanan S, Khosla PP.	Indian J Med Res. 2016 Jan;143(1):101-3. doi: 10.4103/0971-5916.178617.	Arora A	Indian J Med Res	2016	2016/03/22	PMC4822348		10.4103/0971-5916.178617
18779971	A criterion based audit of the management of obstructed labour in Malawi	Kongnyuy EJ, Mlava G, van den Broek N.	Arch Gynecol Obstet. 2009 May;279(5):649-54. doi: 10.1007/s00404-008-0786-1. Epub 2008 Sep 9.	Kongnyuy EJ	Arch Gynecol Obstet	2009	2008/09/10			10.1007/s00404-008-0786-1
17454017	The use of psychoactive substances among medical students in southern Brazil	Boniatti MM, Zubaran C, Panarotto D, Delazeri GJ, Tirello JL, Feldens Mde O, Sperotto VF.	Drug Alcohol Rev. 2007 May;26(3):279-85. doi: 10.1080/09595230701247715.	Boniatti MM	Drug Alcohol Rev	2007	2007/04/25			10.1080/09595230701247715
17176348	Estimates of intraclass correlation coefficient and design effect for surveys and cluster randomized trials on injection use in Pakistan and developing countries	Janjua NZ, Khan MI, Clemens JD.	Trop Med Int Health. 2006 Dec;11(12):1832-40. doi: 10.1111/j.1365-3156.2006.01736.x.	Janjua NZ	Trop Med Int Health	2006	2006/12/21			10.1111/j.1365-3156.2006.01736.x
21455827	Awareness of breast developmental anomalies: a study in Jamasi, Ghana	Agbenorku P, Agbenorku M, Iddi A, Amevor E, Kofitse M, Klutsey E.	Aesthetic Plast Surg. 2011 Oct;35(5):745-9. doi: 10.1007/s00266-011-9680-5. Epub 2011 Apr 1.	Agbenorku P	Aesthetic Plast Surg	2011	2011/04/02	PMC3192272		10.1007/s00266-011-9680-5
25328632	Prevalence and factors associated with hypertension and obesity among civil servants in Kaduna, Kaduna State, June 2012	Oladimeji AM, Fawole O, Nguku P, Nsubuga P.	Pan Afr Med J. 2014 Jul 21;18 Suppl 1(Suppl 1):13. doi: 10.11694/pamj.supp.2014.18.1.3260. eCollection 2014.	Oladimeji AM	Pan Afr Med J	2014	2014/10/21	PMC4199344		10.11694/pamj.supp.2014.18.1.3260
30145534	Nursing students' cultural competence in caring for older people in a multicultural and developing region	Wang Y, Xiao LD, Yan P, Wang Y, Yasheng A.	Nurse Educ Today. 2018 Nov;70:47-53. doi: 10.1016/j.nedt.2018.08.012. Epub 2018 Aug 18.	Wang Y	Nurse Educ Today	2018	2018/08/27			10.1016/j.nedt.2018.08.012
12650648	Travelers' knowledge, attitudes, and practices on prevention of infectious diseases: results from a pilot study	Van Herck K, Zuckerman J, Castelli F, Van Damme P, Walker E, Steffen R; European Travel Health Advisory Board.	J Travel Med. 2003 Mar-Apr;10(2):75-8. doi: 10.2310/7060.2003.31638.	Van Herck K	J Travel Med	2003	2003/03/26			10.2310/7060.2003.31638
23930342	Evaluation of academic detailing programme on childhood diarrhoea management by primary healthcare providers in Banke district of Nepal	Khanal S, Ibrahim MI, Shankar PR, Palaian S, Mishra P.	J Health Popul Nutr. 2013 Jun;31(2):231-42. doi: 10.3329/jhpn.v31i2.16388.	Khanal S	J Health Popul Nutr	2013	2013/08/13	PMC3702345		10.3329/jhpn.v31i2.16388
21691719	Exploring the knowledge of nasopharyngeal carcinoma among medical doctors at primary health care level in Perak state, Malaysia	Balachandran R, Philip R, Avatar S, Simon R, Mann GS, Benedict CT, Amy CA, Ch'ng ML.	Eur Arch Otorhinolaryngol. 2012 Feb;269(2):649-58. doi: 10.1007/s00405-011-1665-0. Epub 2011 Jun 21.	Balachandran R	Eur Arch Otorhinolaryngol	2012	2011/06/22			10.1007/s00405-011-1665-0
19656604	"Women's autonomy and pregnancy care in rural India: a contextual analysis"	Mistry R, Galal O, Lu M.	Soc Sci Med. 2009 Sep;69(6):926-33. doi: 10.1016/j.socscimed.2009.07.008. Epub 2009 Aug 3.	Mistry R	Soc Sci Med	2009	2009/08/07			10.1016/j.socscimed.2009.07.008
25107660	Tracking women and children in a Continuum of Reproductive, Maternal, Newborn, and Child Healthcare (RMNCH) in India	Rai RK.	J Epidemiol Glob Health. 2014 Sep;4(3):239-43. doi: 10.1016/j.jegh.2013.12.006. Epub 2014 Feb 12.	Rai RK	J Epidemiol Glob Health	2014	2014/08/10	PMC7333814		10.1016/j.jegh.2013.12.006
22023603	Developmental assessment, cultural context, gender, and schooling in Zambia	Serpell R, Jere-Folotiya J.	Int J Psychol. 2008 Apr;43(2):88-96. doi: 10.1080/00207590701859184.	Serpell R	Int J Psychol	2008	2011/10/26			10.1080/00207590701859184
24020491	Assessment of sexual violence among street females in Bahir-Dar town, North West Ethiopia: a mixed method study	Misganaw AC, Worku YA.	BMC Public Health. 2013 Sep 10;13:825. doi: 10.1186/1471-2458-13-825.	Misganaw AC	BMC Public Health	2013	2013/09/12	PMC3856445		10.1186/1471-2458-13-825
18491656	Compliance with seat belt use in Benin City, Nigeria	Iribhogbe PE, Osime CO.	Prehosp Disaster Med. 2008 Jan-Feb;23(1):16-9. doi: 10.1017/s1049023x00005495.	Iribhogbe PE	Prehosp Disaster Med	2008	2008/05/22			10.1017/s1049023x00005495
24183255	Jordanian cancer patients' information needs and information-seeking behaviour: a descriptive study	Al Qadire M.	Eur J Oncol Nurs. 2014 Feb;18(1):46-51. doi: 10.1016/j.ejon.2013.09.007. Epub 2013 Oct 30.	Al Qadire M	Eur J Oncol Nurs	2014	2013/11/05			10.1016/j.ejon.2013.09.007
16060211	Schooling, educational achievement, and cognitive functioning among young Guatemalan adults	Stein AD, Behrman JR, DiGirolamo A, Grajeda R, Martorell R, Quisumbing A, Ramakrishnan U.	Food Nutr Bull. 2005 Jun;26(2 Suppl 1):S46-54. doi: 10.1177/15648265050262S105.	Stein AD	Food Nutr Bull	2005	2005/08/03			10.1177/15648265050262S105
19526648	Secondary school teachers' attitude to mental illness in Ogun State, Nigeria	Aghukwa NC.	Afr J Psychiatry (Johannesbg). 2009 Feb;12(1):59-63. doi: 10.4314/ajpsy.v12i1.30280.	Aghukwa NC	Afr J Psychiatry (Johannesbg)	2009	2009/06/17			10.4314/ajpsy.v12i1.30280
23377474	The level of knowledge of the advanced trauma life support protocol among nonspecialist doctors involved in trauma care in Enugu metropolis	Amaraegbulam PI, Nwankwo OE.	Niger J Clin Pract. 2013 Jan-Mar;16(1):67-70. doi: 10.4103/1119-3077.106769.	Amaraegbulam PI	Niger J Clin Pract	2013	2013/02/05			10.4103/1119-3077.106769
23617203	Dietary quality among Tehranian adults in relation to lipid profile: findings from the Tehran Lipid and Glucose Study	Asghari G, Mirmiran P, Hosseni-Esfahani F, Nazeri P, Mehran M, Azizi F.	J Health Popul Nutr. 2013 Mar;31(1):37-48. doi: 10.3329/jhpn.v31i1.14747.	Asghari G	J Health Popul Nutr	2013	2013/04/27	PMC3702357		10.3329/jhpn.v31i1.14747
17726309	Diet quality of pregnant women attending an antenatal clinic in Nakuru, Kenya	Kamau-Mbuthia E, Elmadfa I.	Ann Nutr Metab. 2007;51(4):324-30. doi: 10.1159/000107674. Epub 2007 Aug 28.	Kamau-Mbuthia E	Ann Nutr Metab	2007	2007/08/30			10.1159/000107674
23458913	Factors associated with high-risk behaviour among migrants in the state of maharashtra, India	Rao N, Jeyaseelan L, Joy A, Kumar VS, Thenmozhi M, Acharya S.	J Biosoc Sci. 2013 Sep;45(5):627-41. doi: 10.1017/S0021932013000047. Epub 2013 Mar 4.	Rao N	J Biosoc Sci	2013	2013/03/06			10.1017/S0021932013000047
12813342	Rural prehospital trauma systems improve trauma outcome in low-income countries: a prospective study from North Iraq and Cambodia	Husum H, Gilbert M, Wisborg T, Van Heng Y, Murad M.	J Trauma. 2003 Jun;54(6):1188-96. doi: 10.1097/01.TA.0000073609.12530.19.	Husum H	J Trauma	2003	2003/06/19			10.1097/01.TA.0000073609.12530.19
34157086	Clean Cut (adaptive, multimodal surgical infection prevention programme) for low-resource settings: a prospective quality improvement study	Forrester JA, Starr N, Negussie T, Schaps D, Adem M, Alemu S, Amenu D, Gebeyehu N, Habteyohannes T, Jiru F, Tesfaye A, Wayessa E, Chen R, Trickey A, Bitew S, Bekele A, Weiser TG.	Br J Surg. 2021 Jun 22;108(6):727-734. doi: 10.1002/bjs.11997.	Forrester JA	Br J Surg	2021	2021/06/22	PMC10364890		10.1002/bjs.11997
18753734	Cardiac disease patterns in northern Malawi: epidemiologic transition perspective	Soliman EZ, Juma H.	J Epidemiol. 2008;18(5):204-8. doi: 10.2188/jea.je2008006. Epub 2008 Aug 28.	Soliman EZ	J Epidemiol	2008	2008/08/30	PMC4771591		10.2188/jea.je2008006
17668889	Spending to save? State health expenditure and infant mortality in India	Bhalotra S.	Health Econ. 2007 Sep;16(9):911-28. doi: 10.1002/hec.1260.	Bhalotra S	Health Econ	2007	2007/08/03			10.1002/hec.1260
18784735	Reasons for therapeutic inertia when managing hypertension in clinical practice in non-Western countries	Ferrari P; National Coordinators for the Reasons for not Intensifying Antihypertensive Treatment (RIAT) trial12.	J Hum Hypertens. 2009 Mar;23(3):151-9. doi: 10.1038/jhh.2008.117. Epub 2008 Sep 11.	Ferrari P	J Hum Hypertens	2009	2008/09/12			10.1038/jhh.2008.117
16990230	Clinical field testing of vulcanized rubber feet for trans-tibial amputees in tropical low-income countries	Steen Jensen J, Nilsen R, Zeffer J, Fisk J, Hartz C.	Prosthet Orthot Int. 2006 Aug;30(2):195-212. doi: 10.1080/03093640600794692.	Steen Jensen J	Prosthet Orthot Int	2006	2006/09/23			10.1080/03093640600794692
17999295	The unbooked patient: a lingering obstetric pathology in Jos, Nigeria	Mutihir JT, Nyiputen YA.	J Obstet Gynaecol. 2007 Oct;27(7):695-8. doi: 10.1080/01443610701612110.	Mutihir JT	J Obstet Gynaecol	2007	2007/11/14			10.1080/01443610701612110
19041233	6-minute walk distance in healthy North Africans older than 40 years: influence of parity	Ben Saad H, Prefaut C, Tabka Z, Mtir AH, Chemit M, Hassaoune R, Ben Abid T, Zara K, Mercier G, Zbidi A, Hayot M.	Respir Med. 2009 Jan;103(1):74-84. doi: 10.1016/j.rmed.2008.07.023. Epub 2008 Nov 28.	Ben Saad H	Respir Med	2009	2008/12/02			10.1016/j.rmed.2008.07.023
19142577	Prevalence and sociodemographic correlates of substance use in a university-student sample in Turkey	Ilhan IO, Yildirim F, Demirbaş H, Doğan YB.	Int J Public Health. 2009;54(1):40-4. doi: 10.1007/s00038-009-7049-1.	Ilhan IO	Int J Public Health	2009	2009/01/15			10.1007/s00038-009-7049-1
14977759	Willingness to pay for cataract surgery in Kathmandu valley	Shrestha MK, Thakur J, Gurung CK, Joshi AB, Pokhrel S, Ruit S.	Br J Ophthalmol. 2004 Mar;88(3):319-20. doi: 10.1136/bjo.2003.026260.	Shrestha MK	Br J Ophthalmol	2004	2004/02/24	PMC1772057		10.1136/bjo.2003.026260
12777427	Income, education, and blood pressure in adults in Jamaica, a middle-income developing country	Mendez MA, Cooper R, Wilks R, Luke A, Forrester T.	Int J Epidemiol. 2003 Jun;32(3):400-8. doi: 10.1093/ije/dyg083.	Mendez MA	Int J Epidemiol	2003	2003/06/05			10.1093/ije/dyg083
15235700	The prevalence of hypertension and its associated risk factors in a newly developed country	Bener A, Al-Suwaidi J, Al-Jaber K, Al-Marri S, Dagash MH, Elbagi IE.	Saudi Med J. 2004 Jul;25(7):918-22.	Bener A	Saudi Med J	2004	2004/07/06
18620559	Temporal trends in breast cancer presentation in the third world	Anyanwu SN.	J Exp Clin Cancer Res. 2008 Jul 11;27(1):17. doi: 10.1186/1756-9966-27-17.	Anyanwu SN	J Exp Clin Cancer Res	2008	2008/07/16	PMC2486264		10.1186/1756-9966-27-17
29622902	Undiagnosed Diabetes Mellitus and Associated Factors among Psychiatric Patients Receiving Antipsychotic Drugs at The University of Gondar Hospital, Northwest Ethiopia	Asmelash D, Getnet W, Biadgo B, Ambachew S, Melak T, Melese L, Damite S, Baynes HW, Abebe M.	Ethiop J Health Sci. 2018 Jan;28(1):3-10. doi: 10.4314/ejhs.v28i1.2.	Asmelash D	Ethiop J Health Sci	2018	2018/04/07	PMC5866284		10.4314/ejhs.v28i1.2
11404169	The Brazilian experience with heart transplantation: a multicenter report	Bocchi EA, Fiorelli A; First Guideline Group for Heart Transplantation of the Brazilian Society of Cardiology.	J Heart Lung Transplant. 2001 Jun;20(6):637-45. doi: 10.1016/s1053-2498(00)00235-7.	Bocchi EA	J Heart Lung Transplant	2001	2001/06/19			10.1016/s1053-2498(00)00235-7
19212017	Cardiovascular disease risk management in a primary health care setting of north India	Kar SS, Thakur JS, Jain S, Kumar R.	Indian Heart J. 2008 Jan-Feb;60(1):19-25.	Kar SS	Indian Heart J	2008	2009/02/13
24695898	Life-course determinants of bone mass in young adults from a transitional rural community in India: the Andhra Pradesh Children and Parents Study (APCAPS)	Matsuzaki M, Kuper H, Kulkarni B, Radhakrishna KV, Viljakainen H, Taylor AE, Sullivan R, Bowen L, Tobias JH, Ploubidis GB, Wells JC, Prabhakaran D, Davey Smith G, Ebrahim S, Ben-Shlomo Y, Kinra S.	Am J Clin Nutr. 2014 Jun;99(6):1450-9. doi: 10.3945/ajcn.113.068791. Epub 2014 Apr 2.	Matsuzaki M	Am J Clin Nutr	2014	2014/04/04	PMC4021785		10.3945/ajcn.113.068791
17936147	Access to occupational postexposure prophylaxis for primary health care workers in rural Africa: a cross-sectional study	De Baets AJ, Sifovo S, Pazvakavambwa IE.	Am J Infect Control. 2007 Oct;35(8):545-51. doi: 10.1016/j.ajic.2007.04.279.	De Baets AJ	Am J Infect Control	2007	2007/10/16			10.1016/j.ajic.2007.04.279
16507973	Effect of a structured educational intervention on explanatory models of relatives of patients with schizophrenia: randomised controlled trial	Das S, Saravanan B, Karunakaran KP, Manoranjitham S, Ezhilarasu P, Jacob KS.	Br J Psychiatry. 2006 Mar;188:286-7. doi: 10.1192/bjp.bp.104.007245.	Das S	Br J Psychiatry	2006	2006/03/02			10.1192/bjp.bp.104.007245
15371087	Newspaper articles as a tool for cardiovascular prevention programs in a developing country	Nishtar S, Mirza YA, Jehan S, Hadi Y, Badar A, Yusuf S, Shahab S.	J Health Commun. 2004 Jul-Aug;9(4):355-69. doi: 10.1080/10810730490468603.	Nishtar S	J Health Commun	2004	2004/09/17			10.1080/10810730490468603
29802686	Barriers to improving tracheostomy care in low- and middle-income countries: Our experience of a 23 patient closed loop audit cycle	Sutton L, Mozaffari M, Mintarti A, Indrasari SR, Narula A, Lechner M.	Clin Otolaryngol. 2018 Oct;43(5):1392-1395. doi: 10.1111/coa.13151. Epub 2018 Jun 25.	Sutton L	Clin Otolaryngol	2018	2018/05/27			10.1111/coa.13151
12881259	A good death in Uganda: survey of needs for palliative care for terminally ill people in urban areas	Kikule E.	BMJ. 2003 Jul 26;327(7408):192-4. doi: 10.1136/bmj.327.7408.192.	Kikule E	BMJ	2003	2003/07/26	PMC166119		10.1136/bmj.327.7408.192
19563695	Maternal smoking and acute respiratory infection symptoms among young children in Nepal: multilevel analysis	Dahal GP, Johnson FA, Padmadas SS.	J Biosoc Sci. 2009 Nov;41(6):747-61. doi: 10.1017/S0021932009990113. Epub 2009 Jun 29.	Dahal GP	J Biosoc Sci	2009	2009/07/01			10.1017/S0021932009990113
28103760	The use of a direct manufacturing prosthetic socket system in a rural community in South Africa: A pilot study and lessons for future research	Ennion L, Johannesson A, Rhoda A.	Prosthet Orthot Int. 2017 Oct;41(5):455-462. doi: 10.1177/0309364616683982. Epub 2017 Jan 20.	Ennion L	Prosthet Orthot Int	2017	2017/01/21			10.1177/0309364616683982
27756262	A cohort study protocol to analyze the predisposing factors to common chronic non-communicable diseases in rural areas: Fasa Cohort Study	Farjam M, Bahrami H, Bahramali E, Jamshidi J, Askari A, Zakeri H, Homayounfar R, Poustchi H, Malekzadeh R.	BMC Public Health. 2016 Oct 18;16(1):1090. doi: 10.1186/s12889-016-3760-z.	Farjam M	BMC Public Health	2016	2016/10/21	PMC5069851		10.1186/s12889-016-3760-z
25609355	Uterotonic use immediately following birth: using a novel methodology to estimate population coverage in four countries	Ricca J, Dwivedi V, Varallo J, Singh G, Pallipamula SP, Amade N, de Luz Vaz M, Bishanga D, Plotkin M, Al-Makaleh B, Suhowatsky S, Smith JM.	BMC Health Serv Res. 2015 Jan 22;15:9. doi: 10.1186/s12913-014-0667-1.	Ricca J	BMC Health Serv Res	2015	2015/01/23	PMC4307135		10.1186/s12913-014-0667-1
24343955	Exploring the relationship between cigarette prices and smoking among adults: a cross-country study of low- and middle-income nations	Kostova D, Tesche J, Perucic AM, Yurekli A, Asma S; GATS Collaborative Group.	Nicotine Tob Res. 2014 Jan;16 Suppl 1:S10-5. doi: 10.1093/ntr/ntt170.	Kostova D	Nicotine Tob Res	2014	2013/12/18			10.1093/ntr/ntt170
30350426	Socio-economic indicators, dietary patterns, and physical activity as determinants of maternal obesity in middle-income countries: Evidences from a cohort study in Mexico	Arredondo A, Torres C, Orozco E, Pacheco S, Huang F, Zambrano E, Bolaños-Jiménez F.	Int J Health Plann Manage. 2019 Jan;34(1):e713-e725. doi: 10.1002/hpm.2684. Epub 2018 Oct 23.	Arredondo A	Int J Health Plann Manage	2019	2018/10/24			10.1002/hpm.2684
12621608	Modeling growth and senescence in physical performance among the ache of eastern Paraguay	Walker R, Hill K.	Am J Hum Biol. 2003 Mar-Apr;15(2):196-208. doi: 10.1002/ajhb.10135.	Walker R	Am J Hum Biol	2003	2003/03/07			10.1002/ajhb.10135
19161102	Evaluation of the Quit and Win contest for smoking cessation in the Islamic Republic of Iran	Shahrokhi S, Kelishadi R, Sarrafzadegan N, Khosravi A, Roohafza HR, Pooya A, Mollabashi R.	East Mediterr Health J. 2008 Nov-Dec;14(6):1270-9.	Shahrokhi S	East Mediterr Health J	2008	2009/01/24
16270758	Cyclosporine monotherapy for severe aplastic anemia: a developing country experience	Al-Ghazaly J, Al-Dubai W, Al-Jahafi AK, Abdullah M, Al-Hashdi A.	Ann Saudi Med. 2005 Sep-Oct;25(5):375-9. doi: 10.5144/0256-4947.2005.375.	Al-Ghazaly J	Ann Saudi Med	2005	2005/11/08	PMC6089711		10.5144/0256-4947.2005.375
25933569	Opinions on age of marriage -- perspective from university students in Islamabad and Rawalpindi	Kamal A, Naqvi I, Shaikh MA.	J Pak Med Assoc. 2015 Mar;65(3):312-4.	Kamal A	J Pak Med Assoc	2015	2015/05/03
20852430	Changing patterns in electrical burn injuries in a developing country: should prevention programs focus on the rural population?	Patil SB, Khare NA, Jaiswal S, Jain A, Chitranshi A, Math M.	J Burn Care Res. 2010 Nov-Dec;31(6):931-4. doi: 10.1097/BCR.0b013e3181f93924.	Patil SB	J Burn Care Res	2010	2010/09/21			10.1097/BCR.0b013e3181f93924
24175985	Glycated nail proteins: a new approach for detecting diabetes in developing countries	Kishabongo AS, Katchunga P, Van Aken EH, Speeckaert MM, Lagniau S, Husein D, Taes YE, Delanghe JR.	Trop Med Int Health. 2014 Jan;19(1):58-64. doi: 10.1111/tmi.12218. Epub 2013 Oct 31.	Kishabongo AS	Trop Med Int Health	2014	2013/11/02			10.1111/tmi.12218
22193733	Screening for psychopathology symptoms in Mexican psychiatry residents	Mesa Ríos FJ, Muñoz Mdel C.	Acad Psychiatry. 2011 Nov 1;35(6):370-2. doi: 10.1176/appi.ap.35.6.370.	Mesa Ríos FJ	Acad Psychiatry	2011	2011/12/24			10.1176/appi.ap.35.6.370
19825004	Creating awareness about the painless nature of early breast cancer lump is important in low-income countries	Garg P, Bansal M, Garg M, Arora B.	Breast J. 2010 Jan-Feb;16(1):101-2. doi: 10.1111/j.1524-4741.2009.00847.x. Epub 2009 Oct 13.	Garg P	Breast J	2010	2009/10/15			10.1111/j.1524-4741.2009.00847.x
18036678	Metabolic syndrome determinants in an urban population from Brazil: social class and gender-specific interaction	Marquezine GF, Oliveira CM, Pereira AC, Krieger JE, Mill JG.	Int J Cardiol. 2008 Sep 26;129(2):259-65. doi: 10.1016/j.ijcard.2007.07.097. Epub 2007 Nov 26.	Marquezine GF	Int J Cardiol	2008	2007/11/27			10.1016/j.ijcard.2007.07.097
11320759	Left-handedness as a risk factor for head injuries	Zverev Y, Adeloye A.	East Afr Med J. 2001 Jan;78(1):22-4. doi: 10.4314/eamj.v78i1.9107.	Zverev Y	East Afr Med J	2001	2001/04/26			10.4314/eamj.v78i1.9107
27659929	Barriers to Peritoneal Dialysis in Saudi Arabia: Nephrologists' Perspectives	Dahlan R, Qureshi M, Akeely F, Al Sayyari AA.	Perit Dial Int. 2016 9-10;36(5):564-6. doi: 10.3747/pdi.2015.00232.	Dahlan R	Perit Dial Int	2016	2016/09/24	PMC5033634		10.3747/pdi.2015.00232
16492572	Reflections on 30+ years of smoking cessation research: from the individual to the world	Lando HA.	Drug Alcohol Rev. 2006 Jan;25(1):5-14. doi: 10.1080/09595230500459461.	Lando HA	Drug Alcohol Rev	2006	2006/02/24			10.1080/09595230500459461
18052855	Outcomes and adherence in Syria's first smoking cessation trial	Asfar T, Weg MV, Maziak W, Hammal F, Eissenberg T, Ward KD.	Am J Health Behav. 2008 Mar-Apr;32(2):146-56. doi: 10.5555/ajhb.2008.32.2.146.	Asfar T	Am J Health Behav	2008	2007/12/07			10.5555/ajhb.2008.32.2.146
17364630	The hazards of gastric lavage for intentional self-poisoning in a resource poor location	Eddleston M, Haggalla S, Reginald K, Sudarshan K, Senthilkumaran M, Karalliedde L, Ariaratnam A, Sheriff MH, Warrell DA, Buckley NA.	Clin Toxicol (Phila). 2007;45(2):136-43. doi: 10.1080/15563650601006009.	Eddleston M	Clin Toxicol (Phila)	2007	2007/03/17	PMC1941903	UKMS733	10.1080/15563650601006009
11314850	Beyond health gain: the range of health system benefits expressed by social groups in Mexico and Central America	González Block MA, Sandiford P, Ruiz JA, Rovira J.	Soc Sci Med. 2001 May;52(10):1537-50. doi: 10.1016/s0277-9536(00)00267-7.	González Block MA	Soc Sci Med	2001	2001/04/21			10.1016/s0277-9536(00)00267-7
17116058	Risk factors for ectopic pregnancy: a case-control study	Karaer A, Avsar FA, Batioglu S.	Aust N Z J Obstet Gynaecol. 2006 Dec;46(6):521-7. doi: 10.1111/j.1479-828X.2006.00653.x.	Karaer A	Aust N Z J Obstet Gynaecol	2006	2006/11/23			10.1111/j.1479-828X.2006.00653.x
12626180	Simulators for intimate examination training in the developing world	Geyoushi B, Apte K, Stones RW.	J Fam Plann Reprod Health Care. 2003 Jan;29(1):34-5. doi: 10.1783/147118903101196891.	Geyoushi B	J Fam Plann Reprod Health Care	2003	2003/03/11			10.1783/147118903101196891
21057428	Bipolar disorder in Enugu, South East Nigeria: demographic and diagnostic characteristics of patients	Onyeama M, Agomoh A, Jombo E.	Psychiatr Danub. 2010 Nov;22 Suppl 1:S152-7.	Onyeama M	Psychiatr Danub	2010	2010/11/09
16492605	Demographic characteristics of elite Kenyan endurance runners	Onywera VO, Scott RA, Boit MK, Pitsiladis YP.	J Sports Sci. 2006 Apr;24(4):415-22. doi: 10.1080/02640410500189033.	Onywera VO	J Sports Sci	2006	2006/02/24			10.1080/02640410500189033
20795458	Behavioral risk factors for non-communicable disease among factory employees in Faridabad; Haryana	Jamatia B, Anand K, Kapoor SK, Pandey RM.	JNMA J Nepal Med Assoc. 2009 Jul-Sep;48(175):203-8.	Jamatia B	JNMA J Nepal Med Assoc	2009	2010/08/28
17571928	Is walking barefoot a risk factor for diabetic foot disease in developing countries?	Jayasinghe SA, Atukorala I, Gunethilleke B, Siriwardena V, Herath SC, De Abrew K.	Rural Remote Health. 2007 Apr-Jun;7(2):692. Epub 2007 Jun 15.	Jayasinghe SA	Rural Remote Health	2007	2007/06/19
20487491	Job stress and intention to quit in newly-graduated nurses during the first three months of work in Taiwan	Yeh MC, Yu S.	J Clin Nurs. 2009 Dec;18(24):3450-60. doi: 10.1111/j.1365-2702.2009.02941.x.	Yeh MC	J Clin Nurs	2009	2010/05/22			10.1111/j.1365-2702.2009.02941.x
21247564	Intrauterine insemination in Jamaica as a low-cost subfertility treatment in a low-resource region	Christie LR, Harriott JA, Dacosta VE, Wynter SH, Everett DM, Foster RA.	Int J Gynaecol Obstet. 2011 Mar;112(3):208-10. doi: 10.1016/j.ijgo.2010.10.017. Epub 2011 Jan 17.	Christie LR	Int J Gynaecol Obstet	2011	2011/01/21			10.1016/j.ijgo.2010.10.017
18647863	Duration from seroconversion to eligibility for antiretroviral therapy and from ART eligibility to death in adult HIV-infected patients from low and middle-income countries: collaborative analysis of prospective studies	eligibility for ART in lower income countries (eART-linc) collaboration; Wandel S, Egger M, Rangsin R, Nelson KE, Costello C, Lewden C, Lutalo T, Ndyanabo A, Todd J, Van der Paal L, Minga A, Zwahlen M.	Sex Transm Infect. 2008 Aug;84 Suppl 1(Suppl_1):i31-i36. doi: 10.1136/sti.2008.029793.	eligibility for ART in lower income countries (eART-linc) collaboration	Sex Transm Infect	2008	2008/07/25	PMC2569418		10.1136/sti.2008.029793
15368608	Metabolic syndrome among Moroccan Sahraoui adult Women	Rguibi M, Belahsen R.	Am J Hum Biol. 2004 Sep-Oct;16(5):598-601. doi: 10.1002/ajhb.20065.	Rguibi M	Am J Hum Biol	2004	2004/09/16			10.1002/ajhb.20065
18715388	Knowledge and management of infants' pain by mothers in Ile Ife, Nigeria	Olaogun A, Ayandiran O, Olalumade O, Obiajunwa P, Adeyemo F.	Int J Nurs Pract. 2008 Aug;14(4):273-8. doi: 10.1111/j.1440-172X.2008.00693.x.	Olaogun A	Int J Nurs Pract	2008	2008/08/22			10.1111/j.1440-172X.2008.00693.x
26626014	An exploration of undergraduate medical students' satisfaction with faculty support supervision during community placements in Uganda	Mubuuke AG, Oria H, Dhabangi A, Kiguli S, Sewankambo NK.	Rural Remote Health. 2015 Oct-Dec;15(4):3591. Epub 2015 Dec 2.	Mubuuke AG	Rural Remote Health	2015	2015/12/03	PMC4710616	NIHMS747404
16104660	Recognition of high risk pregnancies and referral practices among traditional birth attendants in Mkuranga District, Coast Region, Tanzania	Hussein AK, Mpembeni R.	Afr J Reprod Health. 2005 Apr;9(1):113-22.	Hussein AK	Afr J Reprod Health	2005	2005/08/18
18298019	Study of anaemia in pregnancy and its outcome in Nepal Medical College Teaching Hospital, Kathmandu, Nepal	Marahatta R.	Nepal Med Coll J. 2007 Dec;9(4):270-4.	Marahatta R	Nepal Med Coll J	2007	2008/02/27
24994495	Antibiotic susceptibility pattern of genital tract bacteria in pregnant women with preterm premature rupture of membranes in a resource-limited setting	Eleje GU, Adinma JI, Ghasi S, Ikechebelu JI, Igwegbe AO, Okonkwo JE, Okafor CI, Ezeama CO, Ezebialu IU, Ogbuagu CN.	Int J Gynaecol Obstet. 2014 Oct;127(1):10-4. doi: 10.1016/j.ijgo.2014.04.016. Epub 2014 Jun 15.	Eleje GU	Int J Gynaecol Obstet	2014	2014/07/05			10.1016/j.ijgo.2014.04.016
25889834	Evaluation of a Biomedical Informatics course for medical students: a pre-posttest study at UNAM Faculty of Medicine in Mexico	Sánchez-Mendiola M, Martínez-Franco AI, Lobato-Valverde M, Fernández-Saldívar F, Vives-Varela T, Martínez-González A.	BMC Med Educ. 2015 Apr 1;15:64. doi: 10.1186/s12909-015-0349-7.	Sánchez-Mendiola M	BMC Med Educ	2015	2015/04/19	PMC4391125		10.1186/s12909-015-0349-7
11794262	Mortality after hip fractures in Thailand	Chariyalertsak S, Suriyawongpisal P, Thakkinstain A.	Int Orthop. 2001;25(5):294-7. doi: 10.1007/s002640100270.	Chariyalertsak S	Int Orthop	2001	2002/01/17	PMC3620804		10.1007/s002640100270
19153909	Improving refugees' reproductive health through literacy in Guinea	McGinn T, Allen K.	Glob Public Health. 2006;1(3):229-48. doi: 10.1080/17441690600680002.	McGinn T	Glob Public Health	2006	2009/01/21			10.1080/17441690600680002
15142047	The long-term outcome of kidney transplantation in patients under cyclosporine--a developing country experience	Moosa MR.	Clin Transplant. 2004 Jun;18(3):267-73. doi: 10.1111/j.1399-0012.2004.00159.x.	Moosa MR	Clin Transplant	2004	2004/05/15			10.1111/j.1399-0012.2004.00159.x
22591464	Safety practices in Jordanian manufacturing enterprises within industrial estates	Khrais S, Al-Araidah O, Aweisi AM, Elias F, Al-Ayyoub E.	Int J Inj Contr Saf Promot. 2013;20(3):227-38. doi: 10.1080/17457300.2012.686043. Epub 2012 May 16.	Khrais S	Int J Inj Contr Saf Promot	2013	2012/05/18			10.1080/17457300.2012.686043
16108303	Distribution and determinants of coronary artery disease in an urban Pakistani setting	Dodani S, MacLean DD, LaPorte RE, Joffres M.	Ethn Dis. 2005 Summer;15(3):429-35.	Dodani S	Ethn Dis	2005	2005/08/20
15083250	The use of a cyclosporin-ketoconazole combination: making renal transplantation affordable in developing countries	Gerntholtz T, Pascoe MD, Botha JF, Halkett J, Kahn D.	Eur J Clin Pharmacol. 2004 May;60(3):143-8. doi: 10.1007/s00228-004-0745-0. Epub 2004 Apr 9.	Gerntholtz T	Eur J Clin Pharmacol	2004	2004/04/15			10.1007/s00228-004-0745-0
17339562	Risk factors for myocardial infarction in Latin America: sobrepeso y obesidad	Smith SC Jr.	Circulation. 2007 Mar 6;115(9):1061-3. doi: 10.1161/CIRCULATIONAHA.106.683623.	Smith SC Jr	Circulation	2007	2007/03/07			10.1161/CIRCULATIONAHA.106.683623
31078287	Human Factors Evaluation of the Universal Anaesthesia Machine: Assessing Equipment with High-Fidelity Simulation Prior to Deployment in a Resource-Constrained Environment	Sampson JB, Lee BH, Koka R, Chima AM, Jackson EV, Ogbuagu OO, Tran TP, Rosen MA.	J Natl Med Assoc. 2019 Oct;111(5):490-499. doi: 10.1016/j.jnma.2019.03.005. Epub 2019 May 9.	Sampson JB	J Natl Med Assoc	2019	2019/05/13			10.1016/j.jnma.2019.03.005
12209405	Care-related risk factors for chronic diabetic complications in developing countries: a case from Egypt	el-Shazly M, Zaki A, Nicolucci A.	Public Health. 2002 Sep;116(5):289-96. doi: 10.1038/sj.ph.1900855.	el-Shazly M	Public Health	2002	2002/09/05			10.1038/sj.ph.1900855
11722968	Can the degree of concordance with recommendations for a cancer prevention diet and lifestyle be assessed from existing survey information data?	Valdés-Ramos R, Solomons NW, Anderson AS, Mendoza I, Garcés MA, Benincasa L.	Am J Clin Nutr. 2001 Dec;74(6):848-51. doi: 10.1093/ajcn/74.6.848.	Valdés-Ramos R	Am J Clin Nutr	2001	2001/11/28			10.1093/ajcn/74.6.848
12955995	Utilization of approved health facilities for delivery in Ile-Ife, Osun State, Nigeria	Esimai OA, Ojo OS, Fasubaa OB.	Niger J Med. 2002 Oct-Dec;11(4):177-9.	Esimai OA	Niger J Med	2002	2003/09/06
23832952	The value of community-focused interprofessional care in peru for developing cultural competency in health professions students	Allen CB, Smart DA, Odom-Maryon T, Swain D.	Int J Nurs Educ Scholarsh. 2013 Jul 4;10:/j/ijnes.2013.10.issue-1/ijnes-2012-0014/ijnes-2012-0014.xml. doi: 10.1515/ijnes-2012-0014.	Allen CB	Int J Nurs Educ Scholarsh	2013	2013/07/09			10.1515/ijnes-2012-0014
17958469	Squaring the circle: AIDS, poverty, and human development	Piot P, Greener R, Russell S.	PLoS Med. 2007 Oct;4(10):1571-5. doi: 10.1371/journal.pmed.0040314.	Piot P	PLoS Med	2007	2007/10/26	PMC2039763		10.1371/journal.pmed.0040314
12811252	Disseminated encephalitozoon cuniculi infection in a Mexican kidney transplant recipient	Gamboa-Dominguez A, De Anda J, Donis J, Ruiz-Maza F, Visvesvara GS, Diliz H.	Transplantation. 2003 Jun 15;75(11):1898-900. doi: 10.1097/01.TP.0000064623.57821.22.	Gamboa-Dominguez A	Transplantation	2003	2003/06/18			10.1097/01.TP.0000064623.57821.22
16645575	Occupational injuries among workers in the cleansing section of the City Council's Health Services Department--Bulawayo, Zimbabwe, 2001-2002	Gonese E, Matchaba-Hove R, Chirimumba G, Hwalima Z, Chirenda J, Tshimanga M; Centers for Disease Control and Prevention (CDC).	MMWR Suppl. 2006 Apr 28;55(1):7-10.	Gonese E	MMWR Suppl	2006	2006/04/29
14700486	Knowledge and attitude of older women towards menopause	Mazhar SB, Gul-e-Erum.	J Coll Physicians Surg Pak. 2003 Nov;13(11):621-4.	Mazhar SB	J Coll Physicians Surg Pak	2003	2004/01/01
22186176	Improving glycaemic control in patients attending a Trinidad health centre: a three-year quality improvement project	Babwah T.	Qual Prim Care. 2011;19(5):335-9.	Babwah T	Qual Prim Care	2011	2011/12/22
14577503	Tuberculosis in renal transplant recipients: rifampicin sparing treatment protocol	Vachharajani TJ, Oza UG, Phadke AG, Kirpalani AL.	Int Urol Nephrol. 2002;34(4):551-3. doi: 10.1023/a:1025693521582.	Vachharajani TJ	Int Urol Nephrol	2002	2003/10/28			10.1023/a:1025693521582
31189379	'I am active and healthy, so I don't need to make lifestyle changes!' A short report of clinical markers of 'risk' for NCDs versus health and physical activity perceptions in a low-resourced setting	Heine M, Hanekom S, Derman W.	Eur J Prev Cardiol. 2020 Dec;27(19):2081-2083. doi: 10.1177/2047487319858158. Epub 2019 Jun 12.	Heine M	Eur J Prev Cardiol	2020	2019/06/14			10.1177/2047487319858158
16448583	The association between socioeconomic indicators and cardiovascular disease risk factors in Rio de Janeiro, Brazil	Marins VM, Almeida RM, Pereira RA, Sichieri R.	J Biosoc Sci. 2007 Mar;39(2):221-9. doi: 10.1017/S0021932006001246. Epub 2006 Feb 1.	Marins VM	J Biosoc Sci	2007	2006/02/02			10.1017/S0021932006001246
12744587	Giant frontal sinus mucocoele with intracranial extension and orbital displacement in an elderly Nigerian	Arole FO, Olaitan AA, Fatusi OA.	West Afr J Med. 2002 Jul-Sep;21(3):262-4. doi: 10.4314/wajm.v21i3.28047.	Arole FO	West Afr J Med	2002	2003/05/15			10.4314/wajm.v21i3.28047
16477868	Prosthetic management of an epileptic patient	Akeredolu PA, Temisanren OT, Danesi MA.	Niger J Clin Pract. 2005 Dec;8(2):125-7.	Akeredolu PA	Niger J Clin Pract	2005	2006/02/16
22193734	Fostering psychiatry in Ghana: the impact of a short review course through an international collaboration	Laugharne J, Appiah-Poku J, Laugharne R, Stanley S.	Acad Psychiatry. 2011 Nov 1;35(6):373-5. doi: 10.1176/appi.ap.35.6.373.	Laugharne J	Acad Psychiatry	2011	2011/12/24			10.1176/appi.ap.35.6.373
19995862	Cohort profile: The Mauritius Child Health Project	Raine A, Liu J, Venables PH, Mednick SA, Dalais C.	Int J Epidemiol. 2010 Dec;39(6):1441-51. doi: 10.1093/ije/dyp341. Epub 2009 Dec 7.	Raine A	Int J Epidemiol	2010	2009/12/10	PMC3031339		10.1093/ije/dyp341
19852799	Suboptimal management of severe menopausal symptoms by Nigerian Gynaecologists: a call for mandatory continuing medical education for physicians	Nkwo PO.	BMC Womens Health. 2009 Oct 23;9:30. doi: 10.1186/1472-6874-9-30.	Nkwo PO	BMC Womens Health	2009	2009/10/27	PMC2773758		10.1186/1472-6874-9-30
12087484	Integrating prevention of acute respiratory infections with micro-credit programme: experience of BRAC, Bangladesh	Hadi A.	Public Health. 2002 Jul;116(4):238-44. doi: 10.1038/sj.ph.1900863.	Hadi A	Public Health	2002	2002/06/28			10.1038/sj.ph.1900863
14979391	Advances in prevention of mother-to-child HIV transmission	Rongkavilit C, Asmar BI.	Indian J Pediatr. 2004 Jan;71(1):69-79. doi: 10.1007/BF02725662.	Rongkavilit C	Indian J Pediatr	2004	2004/02/26			10.1007/BF02725662
23033364	Why this love for antibiotics in India?	Vohra P.	BMJ. 2012 Oct 2;345:e6209. doi: 10.1136/bmj.e6209.	Vohra P	BMJ	2012	2012/10/04			10.1136/bmj.e6209
12041864	Obstetric morbidity and socio-demographic factors in rural West Bengal, India	Mukhopadhyay S, Ray S, Ghosh S, Mukhopadhyay B, Bhatia C.	Eur J Contracept Reprod Health Care. 2002 Mar;7(1):41-52.	Mukhopadhyay S	Eur J Contracept Reprod Health Care	2002	2002/06/04
16477869	Heterotopic pregnancy in a natural conception cycle. A case report	El-Nafaty AU, Melah GS, Massa AA, Yahaya UR, Bukar M, Kizaya DD.	Niger J Clin Pract. 2005 Dec;8(2):128-9.	El-Nafaty AU	Niger J Clin Pract	2005	2006/02/16
15494843	The services provided for combined oral contraceptive users in health care centers, Kerman, Iran	Ganjoei TA.	Saudi Med J. 2004 Oct;25(10):1515-6.	Ganjoei TA	Saudi Med J	2004	2004/10/21
23343307	Treatment of adult femoral shaft fractures using the Perkins traction at addis Ababa Tikur Anbessa University Hospital: the Ethiopian experience	Bezabeh B, Wamisho BL, Coles MJ.	Int Surg. 2012 Jan-Mar;97(1):78-85. doi: 10.9738/CC48.1.	Bezabeh B	Int Surg	2012	2013/01/25	PMC3723198		10.9738/CC48.1
15210260	Assessment of impact of medication counseling on patients' medication knowledge and compliance in an outpatient clinic in South India	Ponnusankar S, Surulivelrajan M, Anandamoorthy N, Suresh B.	Patient Educ Couns. 2004 Jul;54(1):55-60. doi: 10.1016/S0738-3991(03)00193-9.	Ponnusankar S	Patient Educ Couns	2004	2004/06/24			10.1016/S0738-3991(03)00193-9
12620735	Effectiveness and costs of interventions to lower systolic blood pressure and cholesterol: a global and regional analysis on reduction of cardiovascular-disease risk	Murray CJ, Lauer JA, Hutubessy RC, Niessen L, Tomijima N, Rodgers A, Lawes CM, Evans DB.	Lancet. 2003 Mar 1;361(9359):717-25. doi: 10.1016/S0140-6736(03)12655-4.	Murray CJ	Lancet	2003	2003/03/07			10.1016/S0140-6736(03)12655-4
30819147	Option B plus antiretroviral therapy adherence and associated factors among HIV positive pregnant women in Southern Ethiopia	Tesfaye DJ, Hibistu DT, Abebo TA, Asfaw FT, Lukas K, Laelago T, Turuse EA, Kebede HG, Altaye AA, Bekele FB.	BMC Pregnancy Childbirth. 2019 Feb 28;19(1):82. doi: 10.1186/s12884-019-2228-4.	Tesfaye DJ	BMC Pregnancy Childbirth	2019	2019/03/02	PMC6394094		10.1186/s12884-019-2228-4
21932405	How well does social variation mirror secular change in prevalence of cardiovascular risk factors in a country in transition?	Bjerregaard P, Dahl-Petersen IK.	Am J Hum Biol. 2011 Nov-Dec;23(6):774-9. doi: 10.1002/ajhb.21209. Epub 2011 Sep 19.	Bjerregaard P	Am J Hum Biol	2011	2011/09/21			10.1002/ajhb.21209
24670013	Implementation and evaluation of the Helping Babies Breathe curriculum in three resource limited settings: does Helping Babies Breathe save lives? A study protocol	Bang A, Bellad R, Gisore P, Hibberd P, Patel A, Goudar S, Esamai F, Goco N, Meleth S, Derman RJ, Liechty EA, McClure E, Carlo WA, Wright LL.	BMC Pregnancy Childbirth. 2014 Mar 26;14:116. doi: 10.1186/1471-2393-14-116.	Bang A	BMC Pregnancy Childbirth	2014	2014/03/28	PMC4021423		10.1186/1471-2393-14-116
32074419	A Community-Based Intervention for Managing Hypertension in Rural South Asia	Jafar TH, Gandhi M, de Silva HA, Jehan I, Naheed A, Finkelstein EA, Turner EL, Morisky D, Kasturiratne A, Khan AH, Clemens JD, Ebrahim S, Assam PN, Feng L; COBRA-BPS Study Group.	N Engl J Med. 2020 Feb 20;382(8):717-726. doi: 10.1056/NEJMoa1911965.	Jafar TH	N Engl J Med	2020	2020/02/20			10.1056/NEJMoa1911965
16834741	Periodontal status and IOTN interventions among young hemophiliacs	Azhar S, Yazdanie N, Muhammad N.	Haemophilia. 2006 Jul;12(4):401-4. doi: 10.1111/j.1365-2516.2006.01305.x.	Azhar S	Haemophilia	2006	2006/07/13			10.1111/j.1365-2516.2006.01305.x
18808613	Improvement in obesity and glucose tolerance in elderly people after lifestyle changes 1 year after an oral glucose tolerance test in a rural area in Lao People's Democratic Republic	Okumiya K, Ishine M, Wada T, Fujisawa M, Pongvongsa T, Siengsounthone L, Xyavong X, Boupha B, Matsubayashi K.	J Am Geriatr Soc. 2008 Aug;56(8):1582-3. doi: 10.1111/j.1532-5415.2008.01784.x.	Okumiya K	J Am Geriatr Soc	2008	2008/09/24			10.1111/j.1532-5415.2008.01784.x
26838223	Support for a Campus Tobacco-Free Policy among Non- Smokers: Findings from a Developing Country	Yasin SM, Isa MR, Fadzil MA, Zamhuri MI, Selamat MI, Mat Ruzlin AN, Nik Ibrahim NS, Ismail Z, Abdul Majeed AB.	Asian Pac J Cancer Prev. 2016;17(1):275-80. doi: 10.7314/apjcp.2016.17.1.275.	Yasin SM	Asian Pac J Cancer Prev	2016	2016/02/04			10.7314/apjcp.2016.17.1.275
34920265	Performance of a rapid antigen test for SARS-CoV-2 in Kenya	Onsongo SN, Otieno K, van Duijn S, Adams E, Omollo M, Odero IA, K'Oloo A, Houben N, Milimo E, Aroka R, Barsosio HC, Oluoch F, Odhiambo A, Kariuki S, de Wit TFR.	Diagn Microbiol Infect Dis. 2022 Feb;102(2):115591. doi: 10.1016/j.diagmicrobio.2021.115591. Epub 2021 Nov 1.	Onsongo SN	Diagn Microbiol Infect Dis	2022	2021/12/17	PMC8558097		10.1016/j.diagmicrobio.2021.115591
26215108	Barriers and facilitators to physical activity amongst overweight and obese women in an Afro-Caribbean population: A qualitative study	Alvarado M, Murphy MM, Guell C.	Int J Behav Nutr Phys Act. 2015 Jul 28;12:97. doi: 10.1186/s12966-015-0258-5.	Alvarado M	Int J Behav Nutr Phys Act	2015	2015/07/29	PMC4517402		10.1186/s12966-015-0258-5
24602215	Perceived challenges and opportunities arising from integration of mental health into primary care: a cross-sectional survey of primary health care workers in south-west Ethiopia	Abera M, Tesfaye M, Belachew T, Hanlon C.	BMC Health Serv Res. 2014 Mar 6;14:113. doi: 10.1186/1472-6963-14-113.	Abera M	BMC Health Serv Res	2014	2014/03/08	PMC3946769		10.1186/1472-6963-14-113
17342084	MCM immunocytochemistry as a first line cervical screening test in developing countries: a prospective cohort study in a regional cancer centre in India	Mukherjee G, Muralidhar B, Bafna UD, Laskey RA, Coleman N.	Br J Cancer. 2007 Apr 10;96(7):1107-11. doi: 10.1038/sj.bjc.6603679. Epub 2007 Mar 6.	Mukherjee G	Br J Cancer	2007	2007/03/08	PMC2360130		10.1038/sj.bjc.6603679
27710817	Development and evaluation of a newborn care education programme in primiparous mothers in Nepal	Shrestha S, Adachi K, Petrini MA, Shrestha S, Rana Khagi B.	Midwifery. 2016 Nov;42:21-28. doi: 10.1016/j.midw.2016.09.006. Epub 2016 Sep 15.	Shrestha S	Midwifery	2016	2016/10/07			10.1016/j.midw.2016.09.006
24962500	Estimation of fetal weight before delivery in low-resource setting of North-west Nigeria: can we rely on our clinical skills?	Ugwa EA, Gaya S, Ashimi A.	J Matern Fetal Neonatal Med. 2015 May;28(8):949-53. doi: 10.3109/14767058.2014.938627. Epub 2014 Jul 17.	Ugwa EA	J Matern Fetal Neonatal Med	2015	2014/06/26			10.3109/14767058.2014.938627
19117565	Factors affecting anatomical region of injury, severity, and mortality for road trauma in a high-income developing country: lessons for prevention	Eid HO, Barss P, Adam SH, Torab FC, Lunsjo K, Grivna M, Abu-Zidan FM.	Injury. 2009 Jul;40(7):703-7. doi: 10.1016/j.injury.2008.07.012. Epub 2008 Dec 30.	Eid HO	Injury	2009	2009/01/02			10.1016/j.injury.2008.07.012
27605958	Spousal violence and pregnancy termination among married women in Nigeria	Bola SL.	Afr Health Sci. 2016 Jun;16(2):429-40. doi: 10.4314/ahs.v16i2.11.	Bola SL	Afr Health Sci	2016	2016/09/09	PMC4994550		10.4314/ahs.v16i2.11
15244527	Knowledge and concerns about cancer in patients with primary gynecologic cancers	Eftekhar Z, Yarandi F.	Asian Pac J Cancer Prev. 2004 Apr-Jun;5(2):213-6.	Eftekhar Z	Asian Pac J Cancer Prev	2004	2004/07/13
19607748	Exploring socioeconomic vulnerability of anaemia among women in eastern Indian States	Ghosh S.	J Biosoc Sci. 2009 Nov;41(6):763-87. doi: 10.1017/S0021932009990149. Epub 2009 Jul 17.	Ghosh S	J Biosoc Sci	2009	2009/07/18			10.1017/S0021932009990149
17650222	Clinical manifestations of inflammatory bowel disease: East and West differences	Wang YF, Zhang H, Ouyang Q.	J Dig Dis. 2007 Aug;8(3):121-7. doi: 10.1111/j.1443-9573.2007.00296.x.	Wang YF	J Dig Dis	2007	2007/07/26			10.1111/j.1443-9573.2007.00296.x
17909740	Pregnancy in systemic lupus erythematosus: a retrospective study from a developing community	Whitelaw DA, Hall D, Kotze T.	Clin Rheumatol. 2008 May;27(5):577-80. doi: 10.1007/s10067-007-0749-0. Epub 2007 Oct 2.	Whitelaw DA	Clin Rheumatol	2008	2007/10/03			10.1007/s10067-007-0749-0
19732408	Enhancing adherence to antiretroviral therapy at the HIV clinic in resource constrained countries; the Tanzanian experience	Mugusi F, Mugusi S, Bakari M, Hejdemann B, Josiah R, Janabi M, Aboud S, Aris E, Swai H, Mhalu F, Biberfeld G, Pallangyo K, Sandstrom E.	Trop Med Int Health. 2009 Oct;14(10):1226-32. doi: 10.1111/j.1365-3156.2009.02359.x. Epub 2009 Sep 3.	Mugusi F	Trop Med Int Health	2009	2009/09/08			10.1111/j.1365-3156.2009.02359.x
16256047	Risk and spectrum of diseases in travelers to popular tourist destinations	Rack J, Wichmann O, Kamara B, Günther M, Cramer J, Schönfeld C, Henning T, Schwarz U, Mühlen M, Weitzel T, Friedrich-Jänicke B, Foroutan B, Jelinek T.	J Travel Med. 2005 Sep-Oct;12(5):248-53. doi: 10.2310/7060.2005.12502.	Rack J	J Travel Med	2005	2005/11/01			10.2310/7060.2005.12502
28395846	Pathways between childhood trauma, intimate partner violence, and harsh parenting: findings from the UN Multi-country Study on Men and Violence in Asia and the Pacific	Fulu E, Miedema S, Roselli T, McCook S, Chan KL, Haardörfer R, Jewkes R; UN Multi-country Study on Men and Violence study team.	Lancet Glob Health. 2017 May;5(5):e512-e522. doi: 10.1016/S2214-109X(17)30103-1.	Fulu E	Lancet Glob Health	2017	2017/04/12			10.1016/S2214-109X(17)30103-1
18665696	Treatment of posttraumatic stress disorder by trained lay counselors in an African refugee settlement: a randomized controlled trial	Neuner F, Onyut PL, Ertl V, Odenwald M, Schauer E, Elbert T.	J Consult Clin Psychol. 2008 Aug;76(4):686-94. doi: 10.1037/0022-006X.76.4.686.	Neuner F	J Consult Clin Psychol	2008	2008/07/31			10.1037/0022-006X.76.4.686
15769769	General practitioners' approach to hypertension in urban Pakistan: disturbing trends in practice	Jafar TH, Jessani S, Jafary FH, Ishaq M, Orakzai R, Orakzai S, Levey AS, Chaturvedi N.	Circulation. 2005 Mar 15;111(10):1278-83. doi: 10.1161/01.CIR.0000157698.78949.D7.	Jafar TH	Circulation	2005	2005/03/17			10.1161/01.CIR.0000157698.78949.D7
21880145	Predictors of surgical site infections among patients undergoing major surgery at Bugando Medical Centre in Northwestern Tanzania	Mawalla B, Mshana SE, Chalya PL, Imirzalioglu C, Mahalu W.	BMC Surg. 2011 Aug 31;11:21. doi: 10.1186/1471-2482-11-21.	Mawalla B	BMC Surg	2011	2011/09/02	PMC3175437		10.1186/1471-2482-11-21
16086908	Concomitant boost radiotherapy with concurrent weekly cisplatin in advanced head and neck cancers: a phase II trial	Kumar S, Pandey M, Lal P, Rastogi N, Maria Das KJ, Dimri K.	Radiother Oncol. 2005 May;75(2):186-92. doi: 10.1016/j.radonc.2004.12.004. Epub 2004 Dec 23.	Kumar S	Radiother Oncol	2005	2005/08/10			10.1016/j.radonc.2004.12.004
24090631	Evaluation of orchiopexy practice patterns in patients with cryptorchidism: a single-centre study	Moslemi MK.	J Pediatr Urol. 2014 Apr;10(2):230-2. doi: 10.1016/j.jpurol.2013.08.009. Epub 2013 Sep 15.	Moslemi MK	J Pediatr Urol	2014	2013/10/05			10.1016/j.jpurol.2013.08.009
26690676	Do Family Members of Dialysis Patients Have a Positive Attitude Toward Organ Donation?	Tumin M, Tafran K, Zakaria RH, Satar NM, Ng KP, Lim SK.	Ann Transplant. 2015 Dec 22;20:752-6. doi: 10.12659/aot.894427.	Tumin M	Ann Transplant	2015	2015/12/23			10.12659/aot.894427
11320766	Compliance with medication in patients with heart failure in Zimbabwe	Bhagat K, Mazayi-Mupanemunda M.	East Afr Med J. 2001 Jan;78(1):45-8. doi: 10.4314/eamj.v78i1.9112.	Bhagat K	East Afr Med J	2001	2001/04/26			10.4314/eamj.v78i1.9112
17650274	Can health workers diagnose dementia in the community?	Jacob KS, Senthil Kumar P, Gayathri K, Abraham S, Prince MJ.	Acta Psychiatr Scand. 2007 Aug;116(2):125-8. doi: 10.1111/j.1600-0447.2006.00923.x.	Jacob KS	Acta Psychiatr Scand	2007	2007/07/26			10.1111/j.1600-0447.2006.00923.x
19417861	Madurai Area Physicians Cardiovascular Health Evaluation Survey (MAPCHES)--an alarming status	Mathavan A, Chockalingam A, Chockalingam S, Bilchik B, Saini V.	Can J Cardiol. 2009 May;25(5):303-8. doi: 10.1016/s0828-282x(09)70494-5.	Mathavan A	Can J Cardiol	2009	2009/05/07	PMC2707173		10.1016/s0828-282x(09)70494-5
27692809	Awareness of Surgeons in Saudi Arabia About the Surgical Costs and Investigations: Multicenter Study	Al Zamil MA, Arafa MA.	J Surg Educ. 2017 Mar-Apr;74(2):187-190. doi: 10.1016/j.jsurg.2016.08.013. Epub 2016 Sep 28.	Al Zamil MA	J Surg Educ	2017	2016/10/04			10.1016/j.jsurg.2016.08.013
29357380	Structured peer-led diabetes self-management and support in a low-income country: The ST2EP randomised controlled trial in Mali	Debussche X, Besançon S, Balcou-Debussche M, Ferdynus C, Delisle H, Huiart L, Sidibe AT.	PLoS One. 2018 Jan 22;13(1):e0191262. doi: 10.1371/journal.pone.0191262. eCollection 2018.	Debussche X	PLoS One	2018	2018/01/23	PMC5777645		10.1371/journal.pone.0191262
12428932	Knowledge and use of emergency contraception in a tertiary referral unit in a developing country	Siebert I, Steyn PS.	Eur J Contracept Reprod Health Care. 2002 Sep;7(3):137-43.	Siebert I	Eur J Contracept Reprod Health Care	2002	2002/11/14
26443334	Eye care services for the populations of remote districts in eastern Taiwan: a practical framework using a Mobile Vision Van Unit	Chen N, Hsieh HP, Tsai RK, Sheu MM.	Rural Remote Health. 2015 Oct-Dec;15(4):3442. Epub 2015 Oct 7.	Chen N	Rural Remote Health	2015	2015/10/08
25479817	Can focused trauma education initiatives reduce mortality or improve resource utilization in a low-resource setting?	Petroze RT, Byiringiro JC, Ntakiyiruta G, Briggs SM, Deckelbaum DL, Razek T, Riviello R, Kyamanywa P, Reid J, Sawyer RG, Calland JF.	World J Surg. 2015 Apr;39(4):926-33. doi: 10.1007/s00268-014-2899-y.	Petroze RT	World J Surg	2015	2014/12/07	PMC4700401	NIHMS747671	10.1007/s00268-014-2899-y
18673360	Women with non-Swedish speaking background and their children: a longitudinal study of uptake of care and maternal and child health	Fabian H, Rådestad I, Rodriguez A, Waldenström U.	Acta Paediatr. 2008 Dec;97(12):1721-8. doi: 10.1111/j.1651-2227.2008.00974.x. Epub 2008 Jul 31.	Fabian H	Acta Paediatr	2008	2008/08/05			10.1111/j.1651-2227.2008.00974.x
30580261	Differences in family planning outcomes between military and general populations in Kinshasa, Democratic Republic of the Congo: a cross-sectional analysis	Akilimali P, Anglewicz P, Engale HN, Kurhenga GK, Hernandez J, Kayembe P, Bertrand J.	BMJ Open. 2018 Dec 22;8(12):e022295. doi: 10.1136/bmjopen-2018-022295.	Akilimali P	BMJ Open	2018	2018/12/24	PMC6318504		10.1136/bmjopen-2018-022295
28864331	Fruit, vegetable, and legume intake, and cardiovascular disease and deaths in 18 countries (PURE): a prospective cohort study	Miller V, Mente A, Dehghan M, Rangarajan S, Zhang X, Swaminathan S, Dagenais G, Gupta R, Mohan V, Lear S, Bangdiwala SI, Schutte AE, Wentzel-Viljoen E, Avezum A, Altuntas Y, Yusoff K, Ismail N, Peer N, Chifamba J, Diaz R, Rahman O, Mohammadifard N, Lana F, Zatonska K, Wielgosz A, Yusufali A, Iqbal R, Lopez-Jaramillo P, Khatib R, Rosengren A, Kutty VR, Li W, Liu J, Liu X, Yin L, Teo K, Anand S, Yu…	Lancet. 2017 Nov 4;390(10107):2037-2049. doi: 10.1016/S0140-6736(17)32253-5. Epub 2017 Aug 29.	Miller V	Lancet	2017	2017/09/03			10.1016/S0140-6736(17)32253-5
24791974	Skilled birth attendants in Tanzania: a descriptive study of cadres and emergency obstetric care signal functions performed	Ueno E, Adegoke AA, Masenga G, Fimbo J, Msuya SE.	Matern Child Health J. 2015 Jan;19(1):155-69. doi: 10.1007/s10995-014-1506-z.	Ueno E	Matern Child Health J	2015	2014/05/06			10.1007/s10995-014-1506-z
19432573	Performance of colposcopy in five sub-Saharan African countries	Muwonge R, Mbalawa CG, Keita N, Dolo A, Nouhou H, Nacoulma M, Malanda JN, Koulibaly M, Bayo S, Sankaranarayanan R; IARC Multicentre Study Group on Cervical Cancer Early Detection.	BJOG. 2009 May;116(6):829-37. doi: 10.1111/j.1471-0528.2009.02122.x.	Muwonge R	BJOG	2009	2009/05/13			10.1111/j.1471-0528.2009.02122.x
17165439	Chemotherapy regimens used in the treatment of gestational trophoblastic neoplasia at Philippine General Hospital: treatment outcomes and toxicity	Cagayan MS, Gacoba MC.	J Reprod Med. 2006 Nov;51(11):907-18.	Cagayan MS	J Reprod Med	2006	2006/12/15
18726794	The social and environmental factors underlying maternal malnutrition in rural Bangladesh: implications for reproductive health and nutrition programs	Shannon K, Mahmud Z, Asfia A, Ali M.	Health Care Women Int. 2008 Sep;29(8):826-40. doi: 10.1080/07399330802269493.	Shannon K	Health Care Women Int	2008	2008/08/30			10.1080/07399330802269493
14552243	Bacterial aetiology of osteomyelitis cases at four hospitals of Lahore	Malik F.	J Ayub Med Coll Abbottabad. 2003 Apr-Jun;15(2):24-7.	Malik F	J Ayub Med Coll Abbottabad	2003	2003/10/14
20718284	Demystifying the Maoist barefoot doctors of Nepal	Devkota B, van Teijlingen E.	Med Confl Surviv. 2010 Apr-Jun;26(2):108-23. doi: 10.1080/13623699.2010.491382.	Devkota B	Med Confl Surviv	2010	2010/08/20			10.1080/13623699.2010.491382
12590195	'Brain fag' symptoms in apprentices in Nigeria	Morakinyo O, Peltzer K.	Psychopathology. 2002 Nov-Dec;35(6):362-6. doi: 10.1159/000068594.	Morakinyo O	Psychopathology	2002	2003/02/19			10.1159/000068594
22023604	Mapping an HIV/STD prevention curriculum for Zambian in-school settings	Mpofu E, Lawrence F, Ngoma MS, Siziya S, Malungo JR.	Int J Psychol. 2008 Apr;43(2):97-106. doi: 10.1080/00207590701859267.	Mpofu E	Int J Psychol	2008	2011/10/26			10.1080/00207590701859267
11921149	Revealing a hidden problem. An evaluation of a community dementia case-finding program from the Indian 10/66 dementia research network	Shaji KS, Arun Kishore NR, Lal KP, Prince M.	Int J Geriatr Psychiatry. 2002 Mar;17(3):222-5. doi: 10.1002/gps.553.	Shaji KS	Int J Geriatr Psychiatry	2002	2002/03/29			10.1002/gps.553
23273227	Outcomes of a comprehensive healthy lifestyle program on cardiometabolic risk factors in a developing country: the Isfahan Healthy Heart Program	Sarrafzadegan N, Kelishadi R, Sadri G, Malekafzali H, Pourmoghaddas M, Heidari K, Shirani S, Bahonar A, Boshtam M, Asgary S, Mohammadifard N, Sadeghi M, Eshrati B, Hadipour E, Esmaillzadeh A, O'Loughlin JL.	Arch Iran Med. 2013 Jan;16(1):4-11.	Sarrafzadegan N	Arch Iran Med	2013	2013/01/01
23539943	Thai health education program for improving TB migrant's compliance	Khortwong P, Kaewkungwal J.	J Med Assoc Thai. 2013 Mar;96(3):365-73.	Khortwong P	J Med Assoc Thai	2013	2013/04/02
23241397	Prevalence of institutional delivery and associated factors in Dodota Woreda (district), Oromia regional state, Ethiopia	Fikre AA, Demissie M.	Reprod Health. 2012 Dec 15;9:33. doi: 10.1186/1742-4755-9-33.	Fikre AA	Reprod Health	2012	2012/12/18	PMC3546055		10.1186/1742-4755-9-33
12913020	Food insecurity, food choices, and body mass index in adults: nutrition transition in Trinidad and Tobago	Gulliford MC, Mahabir D, Rocke B.	Int J Epidemiol. 2003 Aug;32(4):508-16. doi: 10.1093/ije/dyg100.	Gulliford MC	Int J Epidemiol	2003	2003/08/13			10.1093/ije/dyg100
16263545	In-vitro fertilisation treatment: factors affecting its results and outcome	Qublan HS, Malkawi HY, Tahat YA, Areidah S, Nusair B, Khreisat BM, Al-Quraan G, Abu-Assaf A, Hadaddein MF, Abu-Jassar H.	J Obstet Gynaecol. 2005 Oct;25(7):689-93. doi: 10.1080/01443610500292353.	Qublan HS	J Obstet Gynaecol	2005	2005/11/03			10.1080/01443610500292353
29688733	Drug Use for Secondary Prevention of Cardiovascular Diseases in Golestan, Iran: Results From the Golestan Cohort Study	Nalini M, Sepanlou SG, Pourshams A, Poustchi H, Sharafkhah M, Bahrami H, Kamangar F, Malekzadeh R.	Arch Iran Med. 2018 Mar 1;21(3):86-94.	Nalini M	Arch Iran Med	2018	2018/04/25
15466945	Weight control measures among university students in a developing country: a cultural association or a risk behavior	Tamim H, Dumit N, Terro A, Al-Hourany R, Sinno D, Seif F, Steitieh S, Musharrafieh U.	J Am Coll Nutr. 2004 Oct;23(5):391-6. doi: 10.1080/07315724.2004.10719383.	Tamim H	J Am Coll Nutr	2004	2004/10/07			10.1080/07315724.2004.10719383
12603443	Analysis of ante-partum maternal morbidity in rural Bangladesh	Chakraborty N, Islam MA, Chowdhury RI, Bari W.	Aust J Rural Health. 2003 Jan;11(1):22-7. doi: 10.1046/j.1440-1584.2003.00478.x.	Chakraborty N	Aust J Rural Health	2003	2003/02/27			10.1046/j.1440-1584.2003.00478.x
28100238	Chronic physical conditions, multimorbidity and physical activity across 46 low- and middle-income countries	Vancampfort D, Koyanagi A, Ward PB, Rosenbaum S, Schuch FB, Mugisha J, Richards J, Firth J, Stubbs B.	Int J Behav Nutr Phys Act. 2017 Jan 18;14(1):6. doi: 10.1186/s12966-017-0463-5.	Vancampfort D	Int J Behav Nutr Phys Act	2017	2017/01/20	PMC5241915		10.1186/s12966-017-0463-5
14565613	Physicians' knowledge and attitudes toward HIV care in the context of the UNAIDS/Ministry of Health Drug Access Initiative in Côte d'Ivoire	Souville M, Msellati P, Carrieri MP, Brou H, Tape G, Dakoury G, Vidal L; Côte d'Ivoire HIV Drug Access Initiative Socio-Behavioural Evaluation Group.	AIDS. 2003 Jul;17 Suppl 3:S79-86. doi: 10.1097/00002030-200317003-00011.	Souville M	AIDS	2003	2003/10/21			10.1097/00002030-200317003-00011
17958669	Acceptance and disclosure of HIV status through an integrated community/home-based care program in South Africa	Ncama BP.	Int Nurs Rev. 2007 Dec;54(4):391-7. doi: 10.1111/j.1466-7657.2007.00560.x.	Ncama BP	Int Nurs Rev	2007	2007/10/26			10.1111/j.1466-7657.2007.00560.x
23195009	Ten years of renal transplantation in a Moroccan hospital: results and constraints	Haddiya I, Radoui A, Benamar L, Ezaitouni F, Ouzeddoun N, Bayahia R, Rhou H.	Transplant Proc. 2012 Dec;44(10):2976-81. doi: 10.1016/j.transproceed.2012.02.038.	Haddiya I	Transplant Proc	2012	2012/12/01			10.1016/j.transproceed.2012.02.038
19239524	Factors associated with quality of life of Brazilian older adults	Paskulin L, Vianna L, Molzahn AE.	Int Nurs Rev. 2009 Mar;56(1):109-15. doi: 10.1111/j.1466-7657.2008.00671.x.	Paskulin L	Int Nurs Rev	2009	2009/02/26			10.1111/j.1466-7657.2008.00671.x
22276902	Prevalence of uncorrected refractive errors, presbyopia and spectacle coverage in marine fishing communities in South India: Rapid Assessment of Visual Impairment (RAVI) project	Marmamula S, Madala SR, Rao GN.	Ophthalmic Physiol Opt. 2012 Mar;32(2):149-55. doi: 10.1111/j.1475-1313.2012.00893.x. Epub 2012 Jan 25.	Marmamula S	Ophthalmic Physiol Opt	2012	2012/01/27			10.1111/j.1475-1313.2012.00893.x
26054756	Non-linear education gradient across the nutrition transition: mothers' overweight and the population education transition	Jeon H, Salinas D, Baker DP.	Public Health Nutr. 2015 Dec;18(17):3172-82. doi: 10.1017/S1368980015001640. Epub 2015 Jun 9.	Jeon H	Public Health Nutr	2015	2015/06/10	PMC4640944	NIHMS700114	10.1017/S1368980015001640
14512245	Pedestrian injuries in Mexico: a multi-method approach	Híjar M, Trostle J, Bronfman M.	Soc Sci Med. 2003 Dec;57(11):2149-59. doi: 10.1016/s0277-9536(03)00067-4.	Híjar M	Soc Sci Med	2003	2003/09/27			10.1016/s0277-9536(03)00067-4
22867022	Attitudes of undergraduate medical students of Addis Ababa University towards medical practice and migration, Ethiopia	Deressa W, Azazh A.	BMC Med Educ. 2012 Aug 6;12:68. doi: 10.1186/1472-6920-12-68.	Deressa W	BMC Med Educ	2012	2012/08/08	PMC3492144		10.1186/1472-6920-12-68
20675189	Cervical cancer: does our message promote screening? A pilot study in a South African context	Maree JE, Wright SC.	Eur J Oncol Nurs. 2011 Apr;15(2):118-23. doi: 10.1016/j.ejon.2010.06.008. Epub 2010 Aug 1.	Maree JE	Eur J Oncol Nurs	2011	2010/08/03			10.1016/j.ejon.2010.06.008
32746790	Risk adapted approach: How to treat splenic marginal zone lymphoma in resource-poor settings? - The real-life experience of a Brazilian cancer treatment center	de Pádua Covas Lage LA, Dos Santos FFC, Levy D, Moreira FR, Couto SCF, Culler HF, de Oliveira Costa R, Rocha V, Pereira J.	BMC Cancer. 2020 Aug 3;20(1):717. doi: 10.1186/s12885-020-07204-6.	de Pádua Covas Lage LA	BMC Cancer	2020	2020/08/05	PMC7397612		10.1186/s12885-020-07204-6
25200266	Short-term global health education programs abroad: disease patterns observed in Haitian migrant worker communities around La Romana, Dominican Republic	Ferrara BJ, Townsley E, MacKay CR, Lin HC, Loh LC.	Am J Trop Med Hyg. 2014 Nov;91(5):871-5. doi: 10.4269/ajtmh.14-0012. Epub 2014 Sep 8.	Ferrara BJ	Am J Trop Med Hyg	2014	2014/09/10	PMC4228878		10.4269/ajtmh.14-0012
19538555	Factors contributing to nursing task incompletion as perceived by nurses working in Kuwait general hospitals	Al-Kandari F, Thomas D.	J Clin Nurs. 2009 Dec;18(24):3430-40. doi: 10.1111/j.1365-2702.2009.02795.x. Epub 2009 Jun 15.	Al-Kandari F	J Clin Nurs	2009	2009/06/23			10.1111/j.1365-2702.2009.02795.x
21780544	Clinical outcome of levonorgestrel intra-uterine system in idiopathic menorrhagia	Chattopdhyay B, Nigam A, Goswami S, Chakravarty PS.	Eur Rev Med Pharmacol Sci. 2011 Jul;15(7):764-8.	Chattopdhyay B	Eur Rev Med Pharmacol Sci	2011	2011/07/26
19804623	Age at menarche and the menstrual pattern of secondary school adolescents in northwest Ethiopia	Zegeye DT, Megabiaw B, Mulu A.	BMC Womens Health. 2009 Oct 5;9:29. doi: 10.1186/1472-6874-9-29.	Zegeye DT	BMC Womens Health	2009	2009/10/07	PMC2763859		10.1186/1472-6874-9-29
26330022	Challenges and opportunities for implementing evidence-based antenatal care in Mozambique: a qualitative study	Biza A, Jille-Traas I, Colomar M, Belizan M, Requejo Harris J, Crahay B, Merialdi M, Nguyen MH, Althabe F, Aleman A, Bergel E, Carbonell A, Chavane L, Delvaux T, Geelhoed D, Gülmezoglu M, Malapende CR, Melo A, Osman NB, Widmer M, Temmerman M, Betrán AP.	BMC Pregnancy Childbirth. 2015 Sep 2;15:200. doi: 10.1186/s12884-015-0625-x.	Biza A	BMC Pregnancy Childbirth	2015	2015/09/03	PMC4557743		10.1186/s12884-015-0625-x
22588819	Barriers to feedback in undergraduate medical education. Male students' perspective in Central Saudi Arabia	Al-Haqwi AI, Al-Wahbi AM, Abdulghani HM, van der Molen HT.	Saudi Med J. 2012 May;33(5):557-61.	Al-Haqwi AI	Saudi Med J	2012	2012/05/17
21035012	Predictors of exclusive breast-feeding in early infancy: a survey report from Phnom Penh, Cambodia	Sasaki Y, Ali M, Kakimoto K, Saroeun O, Kanal K, Kuroiwa C.	J Pediatr Nurs. 2010 Dec;25(6):463-9. doi: 10.1016/j.pedn.2009.04.010. Epub 2009 Jul 2.	Sasaki Y	J Pediatr Nurs	2010	2010/11/02			10.1016/j.pedn.2009.04.010
31196215	Giant mucinous cystadenoma: a case report	Gwanzura C, Muyotcha AF, Magwali T, Chirenje ZM, Madziyire MG.	J Med Case Rep. 2019 Jun 14;13(1):181. doi: 10.1186/s13256-019-2102-z.	Gwanzura C	J Med Case Rep	2019	2019/06/15	PMC6567598		10.1186/s13256-019-2102-z
23803074	Primary study on providing a basic system for uterine cervical screening in a developing country: analysis of acceptability of self-sampling in Lao PDR	Yoshida T, Nishijima Y, Hando K, Vilayvong S, Arounlangsy P, Fukuda T.	Asian Pac J Cancer Prev. 2013;14(5):3029-35. doi: 10.7314/apjcp.2013.14.5.3029.	Yoshida T	Asian Pac J Cancer Prev	2013	2013/06/28			10.7314/apjcp.2013.14.5.3029
21279356	Danazol as first-line therapy for aplastic anemia	Jaime-Pérez JC, Colunga-Pedraza PR, Gómez-Ramírez CD, Gutiérrez-Aguirre CH, Cantú-Rodríguez OG, Tarín-Arzaga LC, Gómez-Almaguer D.	Ann Hematol. 2011 May;90(5):523-7. doi: 10.1007/s00277-011-1163-x. Epub 2011 Jan 29.	Jaime-Pérez JC	Ann Hematol	2011	2011/02/01			10.1007/s00277-011-1163-x
19861344	Acute psychiatric disorders in foreign domestic workers in Hong Kong: a pilot study	Lau PW, Cheng JG, Chow DL, Ungvari GS, Leung CM.	Int J Soc Psychiatry. 2009 Nov;55(6):569-76. doi: 10.1177/0020764008098294.	Lau PW	Int J Soc Psychiatry	2009	2009/10/29			10.1177/0020764008098294
33724296	Short-course radiotherapy with consolidation chemotherapy versus conventionally fractionated long-course chemoradiotherapy for locally advanced rectal cancer: randomized clinical trial	Chakrabarti D, Rajan S, Akhtar N, Qayoom S, Gupta S, Verma M, Srivastava K, Kumar V, Bhatt MLB, Gupta R.	Br J Surg. 2021 May 27;108(5):511-520. doi: 10.1093/bjs/znab020.	Chakrabarti D	Br J Surg	2021	2021/03/16			10.1093/bjs/znab020
17139397	Characteristics of endosulfan poisoning: a study of 23 cases	Karatas AD, Aygun D, Baydin A.	Singapore Med J. 2006 Dec;47(12):1030-2.	Karatas AD	Singapore Med J	2006	2006/12/02
21093107	The role of informed consent in risks recall in otorhinolaryngology surgeries: verbal (nonintervention) vs written (intervention) summaries of risks	Aremu SK, Alabi BS, Segun-Busari S.	Am J Otolaryngol. 2011 Nov-Dec;32(6):485-9. doi: 10.1016/j.amjoto.2010.09.012. Epub 2010 Nov 19.	Aremu SK	Am J Otolaryngol	2011	2010/11/25			10.1016/j.amjoto.2010.09.012
16288806	Modified Magrath IVAC regimen as second-line therapy for relapsed or refractory aggressive non-Hodgkin's lymphoma in developing countries: the experience of a single center in Brazil	Pereira J, Bellesso M, Pracchia LF, Neto AE, Beitler B, de Almeida Macedo MC, Dias LC, Dorlhiac-Llacer PE, Dulley FL, Chamone D.	Leuk Res. 2006 Jun;30(6):681-5. doi: 10.1016/j.leukres.2005.10.002. Epub 2005 Nov 8.	Pereira J	Leuk Res	2006	2005/11/18			10.1016/j.leukres.2005.10.002
24726148	Gross hematuria and urinary retention among men from a nationally representative survey in Sierra Leone	Patel HD, Kamara TB, Kushner AL, Groen RS, Allaf ME.	Urology. 2014 Jun;83(6):1273-8. doi: 10.1016/j.urology.2014.01.038. Epub 2014 Apr 13.	Patel HD	Urology	2014	2014/04/15	PMC4037342	NIHMS569990	10.1016/j.urology.2014.01.038
31454487	Unmet needs for family planning among married women aged 15-49 years living in two settlements with different socioeconomic and cultural characteristics: a cross-sectional study from Karabuk Province in Turkey	Ozdemir R, Cevik C, Ciceklioglu M.	Rural Remote Health. 2019 Aug;19(3):5125. doi: 10.22605/RRH5125. Epub 2019 Aug 26.	Ozdemir R	Rural Remote Health	2019	2019/08/28			10.22605/RRH5125
24061467	Preliminary evaluation of children treated with metronomic chemotherapy and valproic acid in a low-income country: Metro-Mali-02	Traore F, Togo B, Pasquier E, Dembélé A, André N.	Indian J Cancer. 2013 Jul-Sep;50(3):250-3. doi: 10.4103/0019-509X.118741.	Traore F	Indian J Cancer	2013	2013/09/25			10.4103/0019-509X.118741
12296975	Patient and health service delay in the diagnosis of pulmonary tuberculosis in Ethiopia	Demissie M, Lindtjorn B, Berhane Y.	BMC Public Health. 2002 Sep 25;2:23. doi: 10.1186/1471-2458-2-23. Epub 2002 Sep 25.	Demissie M	BMC Public Health	2002	2002/09/26	PMC130033		10.1186/1471-2458-2-23
16183316	An examination of knowledge, attitudes and practices related to HIV/AIDS prevention in Zimbabwean university students: comparing intervention program participants and non-participants	Terry PE, Mhloyi M, Masvaure T, Adlis S.	Int J Infect Dis. 2006 Jan;10(1):38-46. doi: 10.1016/j.ijid.2004.10.007. Epub 2005 Sep 22.	Terry PE	Int J Infect Dis	2006	2005/09/27			10.1016/j.ijid.2004.10.007
19451324	Initiating antiretroviral treatment in a resource-constrained setting: does clinical staging effectively identify patients in need?	Torpey K, Lartey M, Amenyah R, Addo NA, Obeng-Baah J, Rahman Y, Suzuki C, Mukadi YD, Colebunders R.	Int J STD AIDS. 2009 Jun;20(6):395-8. doi: 10.1258/ijsa.2008.008333.	Torpey K	Int J STD AIDS	2009	2009/05/20			10.1258/ijsa.2008.008333
29658388	Prostate Cancer Screening Perception, Beliefs, and Practices Among Men in Bamenda, Cameroon	Kaninjing E, Lopez I, Nguyen J, Odedina F, Young ME.	Am J Mens Health. 2018 Sep;12(5):1463-1472. doi: 10.1177/1557988318768596. Epub 2018 Apr 16.	Kaninjing E	Am J Mens Health	2018	2018/04/17	PMC6142138		10.1177/1557988318768596
22538034	Utility of polymerase chain reaction in diagnosis of tuberculosis in our setup: a ten years experience	Hanif F, Ikram A, Satti L, Roshan M, Abbasi SA.	J Coll Physicians Surg Pak. 2012 May;22(5):298-301.	Hanif F	J Coll Physicians Surg Pak	2012	2012/04/28
19581382	Presentation and severity of rheumatoid arthritis at diagnosis in Senegal	Ndongo S, Lekpa FK, Ka MM, Ndiaye N, Diop TM.	Rheumatology (Oxford). 2009 Sep;48(9):1111-3. doi: 10.1093/rheumatology/kep178. Epub 2009 Jul 6.	Ndongo S	Rheumatology (Oxford)	2009	2009/07/08			10.1093/rheumatology/kep178
14552241	Profile of men suffering from sexually transmitted infections in Pakistan	Rehan N.	J Ayub Med Coll Abbottabad. 2003 Apr-Jun;15(2):15-9.	Rehan N	J Ayub Med Coll Abbottabad	2003	2003/10/14
12518344	Treatment of overt extraocular retinoblastoma	Chantada G, Fandiño A, Casak S, Manzitti J, Raslawski E, Schvartzman E.	Med Pediatr Oncol. 2003 Mar;40(3):158-61. doi: 10.1002/mpo.10249.	Chantada G	Med Pediatr Oncol	2003	2003/01/09			10.1002/mpo.10249
24298004	School violence, mental health, and educational performance in Uganda	Devries KM, Child JC, Allen E, Walakira E, Parkes J, Naker D.	Pediatrics. 2014 Jan;133(1):e129-37. doi: 10.1542/peds.2013-2007. Epub 2013 Dec 2.	Devries KM	Pediatrics	2014	2013/12/04			10.1542/peds.2013-2007
20689959	Comparative analysis of endometrial blood flow on the day of hCG by 2D Doppler in two groups of women with or without genital tuberculosis undergoing IVF-ET in a developing country	Singh N, Bahadur A, Mittal S, Malhotra N, Bhatt A.	Arch Gynecol Obstet. 2011 Jan;283(1):115-20. doi: 10.1007/s00404-010-1625-8. Epub 2010 Aug 6.	Singh N	Arch Gynecol Obstet	2011	2010/08/07			10.1007/s00404-010-1625-8
16263538	Effectiveness of referral system for antenatal and intra-partum problems in Gutu district, Zimbabwe	Majoko F, Nyström L, Munjanja SP, Lindmark G.	J Obstet Gynaecol. 2005 Oct;25(7):656-61. doi: 10.1080/01443610500278378.	Majoko F	J Obstet Gynaecol	2005	2005/11/03			10.1080/01443610500278378
14552249	Prognosis of gestational choriocarcinoma at Khyber Teaching Hospital Peshawar	Izhar R, Aziz-un-Nisa.	J Ayub Med Coll Abbottabad. 2003 Apr-Jun;15(2):45-8.	Izhar R	J Ayub Med Coll Abbottabad	2003	2003/10/14
21199137	Description and burden of travel-related cases caused by enteropathogens reported in a Canadian community	Ravel A, Nesbitt A, Marshall B, Sittler N, Pollari F.	J Travel Med. 2011 Jan-Feb;18(1):8-19. doi: 10.1111/j.1708-8305.2010.00471.x. Epub 2010 Nov 25.	Ravel A	J Travel Med	2011	2011/01/05			10.1111/j.1708-8305.2010.00471.x
23403087	Does adjuvant long-acting gestagen therapy improve the outcome of hysteroscopic endometrial resection in women of low-resource settings with heavy menstrual bleeding?	Shokeir T, Eid M, Abdel-Hady el-S.	J Minim Invasive Gynecol. 2013 Mar-Apr;20(2):222-6. doi: 10.1016/j.jmig.2012.11.006. Epub 2013 Feb 9.	Shokeir T	J Minim Invasive Gynecol	2013	2013/02/14			10.1016/j.jmig.2012.11.006
26685026	Social distribution of diabetes, hypertension and related risk factors in Barbados: a cross-sectional study	Howitt C, Hambleton IR, Rose AM, Hennis A, Samuels TA, George KS, Unwin N.	BMJ Open. 2015 Dec 18;5(12):e008869. doi: 10.1136/bmjopen-2015-008869.	Howitt C	BMJ Open	2015	2015/12/20	PMC4691788		10.1136/bmjopen-2015-008869
23412985	Nutrition transition and its health outcomes	Shetty P.	Indian J Pediatr. 2013 Mar;80 Suppl 1:S21-7. doi: 10.1007/s12098-013-0971-5. Epub 2013 Feb 15.	Shetty P	Indian J Pediatr	2013	2013/02/16			10.1007/s12098-013-0971-5
30222028	Adult Acute Lymphoblastic Leukemia: Limitations of Intensification of Therapy in a Developing Country	Jain P, Korula A, Deshpande P, Pn N, Abu Alex A, Abraham A, Srivastava A, Janet NB, Lakshmi KM, Balasubramanian P, George B, Mathews V.	J Glob Oncol. 2018 Sep;4:1-12. doi: 10.1200/JGO.17.00014.	Jain P	J Glob Oncol	2018	2018/09/18	PMC6371642		10.1200/JGO.17.00014
25453583	Unmet contraceptive need among married Nigerian women: an examination of trends and drivers	Austin A.	Contraception. 2015 Jan;91(1):31-8. doi: 10.1016/j.contraception.2014.10.002. Epub 2014 Oct 13.	Austin A	Contraception	2015	2014/12/03			10.1016/j.contraception.2014.10.002
21615361	Birthweight, preterm birth and perinatal mortality: a comparison of black babies in Tanzania and the USA	Abu Habib N, Wilcox AJ, Daltveit AK, Basso O, Shao J, Oneko O, Lie RT.	Acta Obstet Gynecol Scand. 2011 Oct;90(10):1100-6. doi: 10.1111/j.1600-0412.2011.01195.x. Epub 2011 Jun 27.	Abu Habib N	Acta Obstet Gynecol Scand	2011	2011/05/28	PMC3655527	NIHMS466642	10.1111/j.1600-0412.2011.01195.x
12690686	Ruptured uterus at Sagamu, Nigeria	Olatunji AO, Sule-Odu AO, Adefuye PO.	Niger Postgrad Med J. 2002 Dec;9(4):235-9.	Olatunji AO	Niger Postgrad Med J	2002	2003/04/15
23994778	Diagnostic challenges of aminoacidopathies and organic acidemias in a developing country: a twelve-year experience	Karam PE, Habbal MZ, Mikati MA, Zaatari GE, Cortas NK, Daher RT.	Clin Biochem. 2013 Dec;46(18):1787-92. doi: 10.1016/j.clinbiochem.2013.08.009. Epub 2013 Aug 28.	Karam PE	Clin Biochem	2013	2013/09/03			10.1016/j.clinbiochem.2013.08.009
25219492	Underestimation of weight and its associated factors in overweight and obese university students from 21 low, middle and emerging economy countries	Peltzer K, Pengpid S.	Obes Res Clin Pract. 2015 May-Jun;9(3):234-42. doi: 10.1016/j.orcp.2014.08.004. Epub 2014 Sep 11.	Peltzer K	Obes Res Clin Pract	2015	2014/09/16			10.1016/j.orcp.2014.08.004
26161199	Factors associated with self medication practice among pregnant mothers attending antenatal care at governmental health centers in Bahir Dar city administration, Northwest Ethiopia, a cross sectional study	Abeje G, Admasie C, Wasie B.	Pan Afr Med J. 2015 Mar 20;20:276. doi: 10.11604/pamj.2015.20.276.4243. eCollection 2015.	Abeje G	Pan Afr Med J	2015	2015/07/11	PMC4483357		10.11604/pamj.2015.20.276.4243
22210060	Experience with corrective surgery for postburn contractures in Mumbai, India	Kim FS, Tran HH, Sinha I, Patel A, Nelson RA, Pandya AN, Keswani S, Watkins JF.	J Burn Care Res. 2012 May-Jun;33(3):e120-6. doi: 10.1097/BCR.0b013e3182335a00.	Kim FS	J Burn Care Res	2012	2012/01/03			10.1097/BCR.0b013e3182335a00
14735802	Preconceptional care of women at booking visit at De Soysa Maternity Hospital and Castle Street Hospital for Women	Wickremasinghe VP, Prageeth PP, Pulleperuma DS, Pushpakumara KS.	Ceylon Med J. 2003 Sep;48(3):77-9. doi: 10.4038/cmj.v48i3.3344.	Wickremasinghe VP	Ceylon Med J	2003	2004/01/23			10.4038/cmj.v48i3.3344
28071960	Community-based prevalence study of rheumatic heart disease in rural Ethiopia	Gemechu T, Mahmoud H, Parry EH, Phillips DI, Yacoub MH.	Eur J Prev Cardiol. 2017 May;24(7):717-723. doi: 10.1177/2047487316687104. Epub 2017 Jan 10.	Gemechu T	Eur J Prev Cardiol	2017	2017/01/11			10.1177/2047487316687104
20485857	Knowledge of HIV/AIDS and attitudes towards people living with HIV among the general staff of a public university in Malaysia	Tee Y, Huang M.	SAHARA J. 2009 Dec;6(4):179-87. doi: 10.1080/17290376.2009.9724946.	Tee Y	SAHARA J	2009	2010/05/21			10.1080/17290376.2009.9724946
25345236	Chlamydia trachomatis related knowledge and practices in medical practioners--a survey	Hashmi S, Ali SI, Tanwir F, Shamsi TY, Ahmed FR, Rai K.	Int J Emerg Ment Health. 2014;16(1):237-40. doi: 10.4172/1522-4821.1000110.	Hashmi S	Int J Emerg Ment Health	2014	2014/10/28			10.4172/1522-4821.1000110
18056924	Life-course origins of social inequalities in metabolic risk in the population of a developing country	Schooling CM, Jiang CQ, Lam TH, Zhang WS, Cheng KK, Leung GM.	Am J Epidemiol. 2008 Feb 15;167(4):419-28. doi: 10.1093/aje/kwm329. Epub 2007 Dec 4.	Schooling CM	Am J Epidemiol	2008	2007/12/07			10.1093/aje/kwm329
15868776	Demographic and clinical correlates of metabolic syndrome in Native African type-2 diabetic patients	Isezuo SA, Ezunu E.	J Natl Med Assoc. 2005 Apr;97(4):557-63.	Isezuo SA	J Natl Med Assoc	2005	2005/05/05	PMC2568734
30295213	Biocultural determinants of overweight and obesity in the context of nutrition transition in Senegal: a holistic anthropological approach	Cohen E, Gradidge PJ, Ndao A, Duboz P, Macia E, Gueye L, Boëtsch G, Pasquet P, Holdsworth M, Chapuis-Lucciani N.	J Biosoc Sci. 2019 Jul;51(4):469-490. doi: 10.1017/S0021932018000287. Epub 2018 Oct 8.	Cohen E	J Biosoc Sci	2019	2018/10/09			10.1017/S0021932018000287
19595802	Delay in presentation and diagnosis of adult primary intracranial neoplasms in a tropical teaching hospital: a pilot study	Idowu OE, Apemiye RA.	Int J Surg. 2009 Aug;7(4):396-8. doi: 10.1016/j.ijsu.2009.07.001. Epub 2009 Jul 10.	Idowu OE	Int J Surg	2009	2009/07/15			10.1016/j.ijsu.2009.07.001
19194602	Gender differences in university students' HIV/AIDS-related knowledge and sexual behaviours in Malawi: a pilot study	Ntata PR, Muula AS, Siziya S, Kayambazinthu EE.	SAHARA J. 2008 Dec;5(4):201-5. doi: 10.1080/17290376.2008.9724920.	Ntata PR	SAHARA J	2008	2009/02/06			10.1080/17290376.2008.9724920
11483235	The adequacy of diabetic care for children in a developing country	Bassili A, Omar M, Tognoni G; Egyptian-Italian Collaborative Group on Pediatric Chronic Diseases.	Diabetes Res Clin Pract. 2001 Sep;53(3):187-99. doi: 10.1016/s0168-8227(01)00264-9.	Bassili A	Diabetes Res Clin Pract	2001	2001/08/03			10.1016/s0168-8227(01)00264-9
30859785	Women's Knowledge on Ovarian Cancer Symptoms and Risk Factors in Nigeria: An Institutional-based Study	Okunowo AA, Adaramoye VO.	J Epidemiol Glob Health. 2018 Dec;8(1-2):34-41. doi: 10.2991/j.jegh.2018.07.002.	Okunowo AA	J Epidemiol Glob Health	2018	2019/03/13	PMC7325817		10.2991/j.jegh.2018.07.002
18821101	Tobacco use among South Asians: results of a community-university collaborative study	Glenn BA, Surani Z, Chawla N, Bastani R.	Ethn Health. 2009 Apr;14(2):131-45. doi: 10.1080/13557850802307817.	Glenn BA	Ethn Health	2009	2008/09/30			10.1080/13557850802307817
23812800	Does it really matter where women live? A multilevel analysis of the determinants of postnatal care in Nigeria	Ononokpono DN, Odimegwu CO, Imasiku EN, Adedini SA.	Matern Child Health J. 2014 May;18(4):950-9. doi: 10.1007/s10995-013-1323-9.	Ononokpono DN	Matern Child Health J	2014	2013/07/02			10.1007/s10995-013-1323-9
33349556	Clinical Profile, Viral Load, Maternal-Fetal Outcomes of Pregnancy With COVID-19: 4-Week Retrospective, Tertiary Care Single-Centre Descriptive Study	Bachani S, Arora R, Dabral A, Marwah S, Anand P, Reddy KS, Gupta N, Singh B.	J Obstet Gynaecol Can. 2021 Apr;43(4):474-482. doi: 10.1016/j.jogc.2020.09.021. Epub 2020 Oct 28.	Bachani S	J Obstet Gynaecol Can	2021	2020/12/22	PMC7591315		10.1016/j.jogc.2020.09.021
18154624	Knowledge and practice of foot care in Iranian people with type 2 diabetes	Khamseh ME, Vatankhah N, Baradaran HR.	Int Wound J. 2007 Dec;4(4):298-302. doi: 10.1111/j.1742-481X.2007.00381.x.	Khamseh ME	Int Wound J	2007	2007/12/25	PMC7951459		10.1111/j.1742-481X.2007.00381.x
18789880	Inter-hospital transfer of trauma patients in a developing country: a prospective descriptive study	Crandon IW, Harding HE, Williams EW, Cawich SO.	Int J Surg. 2008 Oct;6(5):387-91. doi: 10.1016/j.ijsu.2008.07.004. Epub 2008 Aug 5.	Crandon IW	Int J Surg	2008	2008/09/16			10.1016/j.ijsu.2008.07.004
22164971	Determinants of delayed initiation of breastfeeding in rural Ethiopia: programmatic implications	Horii N, Guyon AB, Quinn VJ.	Food Nutr Bull. 2011 Jun;32(2):94-102. doi: 10.1177/156482651103200203.	Horii N	Food Nutr Bull	2011	2011/12/15			10.1177/156482651103200203
12839632	Etiology of persistent tubo-ovarian abscess in Nairobi, Kenya	Cohen CR, Gravelle L, Symekher S, Waiyaki P, Stamm WE, Kiehlbauch JA.	Infect Dis Obstet Gynecol. 2003;11(1):45-51. doi: 10.1155/S1064744903000061.	Cohen CR	Infect Dis Obstet Gynecol	2003	2003/07/04	PMC1852266		10.1155/S1064744903000061
24314344	Effects of information, education, and communication campaign on a community-based health insurance scheme in Burkina Faso	Cofie P, De Allegri M, Kouyaté B, Sauerborn R.	Glob Health Action. 2013 Dec 6;6:20791. doi: 10.3402/gha.v6i0.20791.	Cofie P	Glob Health Action	2013	2013/12/10	PMC3856340		10.3402/gha.v6i0.20791
16439421	Improving cervical cancer prevention in a developing country	Agurto I, Sandoval J, De La Rosa M, Guardado ME.	Int J Qual Health Care. 2006 Apr;18(2):81-6. doi: 10.1093/intqhc/mzi100. Epub 2006 Jan 26.	Agurto I	Int J Qual Health Care	2006	2006/01/28			10.1093/intqhc/mzi100
20494270	Sierra Leone's former child soldiers: a longitudinal study of risk, protective factors, and mental health	Betancourt TS, Brennan RT, Rubin-Smith J, Fitzmaurice GM, Gilman SE.	J Am Acad Child Adolesc Psychiatry. 2010 Jun;49(6):606-15. doi: 10.1016/j.jaac.2010.03.008. Epub 2010 May 1.	Betancourt TS	J Am Acad Child Adolesc Psychiatry	2010	2010/05/25	PMC3157024	NIHMS311493	10.1016/j.jaac.2010.03.008
27716313	Supportive supervision for volunteers to deliver reproductive health education: a cluster randomized trial	Singh D, Negin J, Orach CG, Cumming R.	Reprod Health. 2016 Oct 3;13(1):126. doi: 10.1186/s12978-016-0244-7.	Singh D	Reprod Health	2016	2016/10/08	PMC5048471		10.1186/s12978-016-0244-7
26825570	Perception and attitudes towards preventives of malaria infection during pregnancy in Enugu State, Nigeria	Onyeneho NG, Idemili-Aronu N, Igwe I, Iremeka FU.	J Health Popul Nutr. 2015 Nov 18;33:22. doi: 10.1186/s41043-015-0033-x.	Onyeneho NG	J Health Popul Nutr	2015	2016/01/31	PMC5026001		10.1186/s41043-015-0033-x
29957715	Increasing Evidence-Based Interventions in Patients with Acute Infections in a Resource-Limited Setting: A Before-and-After Feasibility Trial in Gitwe, Rwanda	Urayeneza O, Mujyarugamba P, Rukemba Z, Nyiringabo V, Ntihinyurwa P, Baelani JI, Kwizera A, Bagenda D, Mer M, Musa N, Hoffman JT, Mudgapalli A, Porter AM, Kissoon N, Ulmer H, Harmon LA, Farmer JC, Dünser MW, Patterson AJ; Sepsis in Resource-Limited Nations Workgroup of the Surviving Sepsis Campaign.	Crit Care Med. 2018 Aug;46(8):1357-1366. doi: 10.1097/CCM.0000000000003227.	Urayeneza O	Crit Care Med	2018	2018/06/30			10.1097/CCM.0000000000003227
23638711	Effects of exclusive breastfeeding intervention on child growth and body composition: the MINIMat trial, Bangladesh	Khan AI, Hawkesworth S, Ekström EC, Arifeen S, Moore SE, Frongillo EA, Yunus M, Persson LÅ, Kabir I.	Acta Paediatr. 2013 Aug;102(8):815-23. doi: 10.1111/apa.12282. Epub 2013 May 20.	Khan AI	Acta Paediatr	2013	2013/05/04			10.1111/apa.12282
31241736	Outcomes After Inguinal Hernia Repair With Mesh Performed by Medical Doctors and Surgeons in Ghana	Beard JH, Ohene-Yeboah M, Tabiri S, Amoako JKA, Abantanga FA, Sims CA, Nordin P, Wladis A, Harris HW, Löfgren J.	JAMA Surg. 2019 Sep 1;154(9):853-859. doi: 10.1001/jamasurg.2019.1744.	Beard JH	JAMA Surg	2019	2019/06/27	PMC6596328		10.1001/jamasurg.2019.1744
20561675	Risk factors for ischaemic and intracerebral haemorrhagic stroke in 22 countries (the INTERSTROKE study): a case-control study	O'Donnell MJ, Xavier D, Liu L, Zhang H, Chin SL, Rao-Melacini P, Rangarajan S, Islam S, Pais P, McQueen MJ, Mondo C, Damasceno A, Lopez-Jaramillo P, Hankey GJ, Dans AL, Yusoff K, Truelsen T, Diener HC, Sacco RL, Ryglewicz D, Czlonkowska A, Weimar C, Wang X, Yusuf S; INTERSTROKE investigators.	Lancet. 2010 Jul 10;376(9735):112-23. doi: 10.1016/S0140-6736(10)60834-3. Epub 2010 Jun 17.	O'Donnell MJ	Lancet	2010	2010/06/22			10.1016/S0140-6736(10)60834-3
25987469	Cardiometabolic risks profile of normal weight obese and multi-ethnic women in a developing country	Moy FM, Loh DA.	Maturitas. 2015 Jul;81(3):389-93. doi: 10.1016/j.maturitas.2015.04.011. Epub 2015 Apr 28.	Moy FM	Maturitas	2015	2015/05/20			10.1016/j.maturitas.2015.04.011
24053748	Prevalence of non-communicable diseases and its awareness among inhabitants of Sokoto metropolis: outcome of a screening program for hypertension, obesity, diabetes mellitus and overt proteinuria	Makusidi MA, Liman HM, Yakubu A, Isah MD, Jega RM, Adamu H, Chijioke A.	Arab J Nephrol Transplant. 2013 Sep;6(3):189-91.	Makusidi MA	Arab J Nephrol Transplant	2013	2013/09/24
27385139	Outcome of permanent vascular access for haemodialysis in patients with end-stage renal disease in Cameroon: results from the pilot experience of the Douala general hospital	Ngatchou W, Ngbwa Evina A, Halle MP, Massom A, Ekane S, Basile E, Origer P, Haquebard JP, Olinga Olinga A, Jansens JL, Watel A, Lecain A, Bol Alima M, Van Uytvanck A, Segers B, Haentjens L, Berre J, Bal O, Preumont N, Kana J, Kamdem F, Hentchoya R, Etori P, Ndofor B, Ngote H, Kasum A, Coulibaly A, Doualla MS, Luma H, Cogan E, Lebrun E, Gamela G, Germay O, Mouelle A, Belley Priso E, Dzudie A, Lemo…	Acta Chir Belg. 2016 Feb;116(1):36-40. doi: 10.1080/00015458.2015.1136496.	Ngatchou W	Acta Chir Belg	2016	2016/07/08			10.1080/00015458.2015.1136496
23967807	Clinical profile, morbidity, and outcome of adult-onset generalized pustular psoriasis: analysis of 102 cases seen in a tertiary hospital in Johor, Malaysia	Choon SE, Lai NM, Mohammad NA, Nanu NM, Tey KE, Chew SF.	Int J Dermatol. 2014 Jun;53(6):676-84. doi: 10.1111/ijd.12070. Epub 2013 Aug 22.	Choon SE	Int J Dermatol	2014	2013/08/24			10.1111/ijd.12070
21635791	Community interventions to reduce child mortality in Dhanusha, Nepal: study protocol for a cluster randomized controlled trial	Shrestha BP, Bhandari B, Manandhar DS, Osrin D, Costello A, Saville N.	Trials. 2011 Jun 3;12:136. doi: 10.1186/1745-6215-12-136.	Shrestha BP	Trials	2011	2011/06/04	PMC3130670		10.1186/1745-6215-12-136
24947106	Effect of integrated responsive stimulation and nutrition interventions in the Lady Health Worker programme in Pakistan on child development, growth, and health outcomes: a cluster-randomised factorial effectiveness trial	Yousafzai AK, Rasheed MA, Rizvi A, Armstrong R, Bhutta ZA.	Lancet. 2014 Oct 4;384(9950):1282-93. doi: 10.1016/S0140-6736(14)60455-4. Epub 2014 Jun 16.	Yousafzai AK	Lancet	2014	2014/06/21			10.1016/S0140-6736(14)60455-4
24199897	Thai emergency nurses' management of patients with severe traumatic brain injury: comparison of knowledge and clinical management with best available evidence	Damkliang J, Considine J, Kent B.	Australas Emerg Nurs J. 2013 Nov;16(4):127-35. doi: 10.1016/j.aenj.2013.09.001. Epub 2013 Oct 9.	Damkliang J	Australas Emerg Nurs J	2013	2013/11/09			10.1016/j.aenj.2013.09.001
28705242	Non-communicable diseases and related risk behaviors among men and women living with HIV in Cambodia: findings from a cross-sectional study	Chhoun P, Ngin C, Tuot S, Pal K, Steel M, Dionisio J, Pearson H, Mburu G, Brody C, Yi S.	Int J Equity Health. 2017 Jul 14;16(1):125. doi: 10.1186/s12939-017-0622-y.	Chhoun P	Int J Equity Health	2017	2017/07/15	PMC5513209		10.1186/s12939-017-0622-y
18090393	Antiretroviral therapy using zidovudine, lamivudine, and efavirenz in South Africa: tolerability and clinical events	Hoffmann CJ, Fielding KL, Charalambous S, Sulkowski MS, Innes C, Thio CL, Chaisson RE, Churchyard GJ, Grant AD.	AIDS. 2008 Jan 2;22(1):67-74. doi: 10.1097/QAD.0b013e3282f2306e.	Hoffmann CJ	AIDS	2008	2007/12/20	PMC3724474	NIHMS477242	10.1097/QAD.0b013e3282f2306e
22665103	Effect of a multifaceted intervention on use of evidence-based therapies in patients with acute coronary syndromes in Brazil: the BRIDGE-ACS randomized trial	Berwanger O, Guimarães HP, Laranjeira LN, Cavalcanti AB, Kodama AA, Zazula AD, Santucci EV, Victor E, Tenuta M, Carvalho V, Mira VL, Pieper KS, Weber B, Mota LH, Peterson ED, Lopes RD; Bridge-Acs Investigators.	JAMA. 2012 May 16;307(19):2041-9. doi: 10.1001/jama.2012.413.	Berwanger O	JAMA	2012	2012/06/06			10.1001/jama.2012.413
19793404	Ethnic differences in sexual behaviour among unmarried adolescents and young adults in Zimbabwe	Sambisa W, Curtis SL, Stokes CS.	J Biosoc Sci. 2010 Jan;42(1):1-25. doi: 10.1017/S0021932009990277. Epub 2009 Oct 1.	Sambisa W	J Biosoc Sci	2010	2009/10/02			10.1017/S0021932009990277
19121147	Free distribution of insecticide treated bed nets to pregnant women in Kinshasa: an effective way to achieve 80% use by women and their newborns	Pettifor A, Taylor E, Nku D, Duvall S, Tabala M, Mwandagalirwa K, Meshnick S, Behets F.	Trop Med Int Health. 2009 Jan;14(1):20-8. doi: 10.1111/j.1365-3156.2008.02179.x. Epub 2008 Dec 12.	Pettifor A	Trop Med Int Health	2009	2009/01/06			10.1111/j.1365-3156.2008.02179.x
17931976	A single unit lymphoma experience: outcome in a Cape Town academic centre	Wood L, Robinson R, Gavine L, Juritz J, Jacobs P.	Transfus Apher Sci. 2007 Aug;37(1):93-102. doi: 10.1016/j.transci.2007.06.002. Epub 2007 Oct 10.	Wood L	Transfus Apher Sci	2007	2007/10/13			10.1016/j.transci.2007.06.002
22310575	World kidney day 2010: medical aspects of 10 live-donor renal transplantations in a single center from a developing country	Shah PR, Modi PR, Kute VB, Vanikar AV, Patel HV, Gumber MR, Shah VR, Trivedi HL.	Transplant Proc. 2012 Jan;44(1):47-8. doi: 10.1016/j.transproceed.2011.11.029.	Shah PR	Transplant Proc	2012	2012/02/08			10.1016/j.transproceed.2011.11.029
24211150	Screen time, cardiorespiratory fitness and adiposity among school-age children from Monteria, Colombia	Arango CM, Parra DC, Gómez LF, Lema L, Lobelo F, Ekelund U.	J Sci Med Sport. 2014 Sep;17(5):491-5. doi: 10.1016/j.jsams.2013.09.010. Epub 2013 Oct 17.	Arango CM	J Sci Med Sport	2014	2013/11/12			10.1016/j.jsams.2013.09.010
25899148	Rectal bleeding and implications for surgical care in Nepal	Tessler R, Gupta S, Pathak J, Ghimire P, Kingham TP, Kushner AL, Amatya KS, Nwomeh BC.	J Surg Res. 2015 Jul;197(1):12-7.e1. doi: 10.1016/j.jss.2015.02.048. Epub 2015 Feb 28.	Tessler R	J Surg Res	2015	2015/04/23	PMC5152570	NIHMS833588	10.1016/j.jss.2015.02.048
23894770	Intimate partner violence	Stewart DE, MacMillan H, Wathen N.	Can J Psychiatry. 2013 Jun;58(6):Insert 1 - 15, Encart 1-17. doi: 10.1177/0706743713058006001.	Stewart DE	Can J Psychiatry	2013	2013/07/31			10.1177/0706743713058006001
17050579	Uptake of trichiasis surgical services in Tanzania through two village-based approaches	Mahande M, Tharaney M, Kirumbi E, Ngirawamungu E, Geneau R, Tapert L, Courtright P.	Br J Ophthalmol. 2007 Feb;91(2):139-42. doi: 10.1136/bjo.2006.103374. Epub 2006 Oct 18.	Mahande M	Br J Ophthalmol	2007	2006/10/20	PMC1857633		10.1136/bjo.2006.103374
11705065	Eclampsia in Kaduna State of Nigeria--a proposal for a better outcome	Onwuhafua PI, Onwuhafua A, Adze J, Mairami Z.	Niger J Med. 2001 Apr-Jun;10(2):81-4.	Onwuhafua PI	Niger J Med	2001	2001/11/14
27605953	Non-communicable diseases among children in Ghana: health and social concerns of parent/caregivers	Yawson AE, Abuosi AA, Badasu DM, Atobra D, Adzei FA, Anarfi JK.	Afr Health Sci. 2016 Jun;16(2):378-88. doi: 10.4314/ahs.v16i2.6.	Yawson AE	Afr Health Sci	2016	2016/09/09	PMC4994565		10.4314/ahs.v16i2.6
19280388	Experiences of women seeking medical care for obstetric fistula in Eritrea: implications for prevention, treatment, and social reintegration	Turan JM, Johnson K, Polan ML.	Glob Public Health. 2007;2(1):64-77. doi: 10.1080/17441690600648728.	Turan JM	Glob Public Health	2007	2009/03/13			10.1080/17441690600648728
14677888	Treatment results among tuberculosis patients treated by private lung specialists involved in a public-private mix project in Vietnam	Quy HT, Lönnroth K, Lan NT, Buu TN.	Int J Tuberc Lung Dis. 2003 Dec;7(12):1139-46.	Quy HT	Int J Tuberc Lung Dis	2003	2003/12/18
18568172	Prevention and control of rheumatic fever and rheumatic heart disease: the Cuban experience (1986-1996-2002)	Nordet P, Lopez R, Dueñas A, Sarmiento L.	Cardiovasc J Afr. 2008 May-Jun;19(3):135-40.	Nordet P	Cardiovasc J Afr	2008	2008/06/24	PMC3974561
35810145	"Diffuse Large B-Cell Lymphoma in the Elderly: Real-World Outcomes From a Developing Country"	Jobanputra K, Nayak L, Jain H, Shet T, Epari S, Bonda VNA, Thorat J, Bagal B, Laskar S, Rangarajan V, Agrawal A, Gujral S, Khanna N, Goda JS, Sengar M.	Clin Lymphoma Myeloma Leuk. 2022 Oct;22(10):e898-e906. doi: 10.1016/j.clml.2022.06.003. Epub 2022 Jun 6.	Jobanputra K	Clin Lymphoma Myeloma Leuk	2022	2022/07/09			10.1016/j.clml.2022.06.003
28829249	Impact of ambient air pollution on physical activity among adults: a systematic review and meta-analysis	An R, Zhang S, Ji M, Guan C.	Perspect Public Health. 2018 Mar;138(2):111-121. doi: 10.1177/1757913917726567. Epub 2017 Aug 22.	An R	Perspect Public Health	2018	2017/08/23			10.1177/1757913917726567
23856501	Human papillomavirus (HPV) infection and vaccines: knowledge, attitude and perception among female students at the University of Lagos, Lagos, Nigeria	Makwe CC, Anorlu RI, Odeyemi KA.	J Epidemiol Glob Health. 2012 Dec;2(4):199-206. doi: 10.1016/j.jegh.2012.11.001. Epub 2012 Dec 8.	Makwe CC	J Epidemiol Glob Health	2012	2013/07/17	PMC7320323		10.1016/j.jegh.2012.11.001
27449568	Depressive symptoms in mothers after perinatal and early infant loss in rural Bangladesh: a population-based study	Surkan PJ, Sakyi K, Strobino DM, Mehra S, Labrique A, Ali H, Ullah B, Wu L, Klemm R, Rashid M, West KP, Christian P.	Ann Epidemiol. 2016 Jul;26(7):467-473. doi: 10.1016/j.annepidem.2016.06.001. Epub 2016 Jun 8.	Surkan PJ	Ann Epidemiol	2016	2016/07/25	PMC4966902	NIHMS794059	10.1016/j.annepidem.2016.06.001
21854590	High content of long-chain n-3 polyunsaturated fatty acids in red blood cells of Kenyan Maasai despite low dietary intake	Knoll N, Kuhnt K, Kyallo FM, Kiage-Mokua BN, Jahreis G.	Lipids Health Dis. 2011 Aug 19;10:141. doi: 10.1186/1476-511X-10-141.	Knoll N	Lipids Health Dis	2011	2011/08/23	PMC3179448		10.1186/1476-511X-10-141
25092972	Prevalence of chronic obstructive pulmonary disease among adult male cigarettes smokers: a community-based study in Jordan	Al Omari M, Khassawneh BY, Khader Y, Dauod AS, Bergus G.	Int J Chron Obstruct Pulmon Dis. 2014 Jul 17;9:753-8. doi: 10.2147/COPD.S62898. eCollection 2014.	Al Omari M	Int J Chron Obstruct Pulmon Dis	2014	2014/08/06	PMC4113569		10.2147/COPD.S62898
32673460	Transition and factors associated with the level of physical activity combined with sedentary behavior of the elderly: A longitudinal study	Alves Silva LM, Dos Santos Tavares DM, Rodrigues LR.	Biomedica. 2020 Jun 15;40(2):322-335. doi: 10.7705/biomedica.5108.	Alves Silva LM	Biomedica	2020	2020/07/17	PMC7505513		10.7705/biomedica.5108
22455571	Psychosocial effects of cleft lip and palate on Nigerians: the Ikeja-Lagos experience	Fadeyibi IO, Coker OA, Zacchariah MP, Fasawe A, Ademiluyi SA.	J Plast Surg Hand Surg. 2012 Feb;46(1):13-8. doi: 10.3109/2000656X.2011.643027.	Fadeyibi IO	J Plast Surg Hand Surg	2012	2012/03/30			10.3109/2000656X.2011.643027
26825809	Factors influencing uptake of voluntary counselling and testing services for HIV/AIDS in the Lower Manya Krobo Municipality (LMKM) in the Eastern Region of Ghana: a cross-sectional household survey	Apanga PA, Akparibo R, Awoonor-Williams JK.	J Health Popul Nutr. 2015 Nov 21;33:23. doi: 10.1186/s41043-015-0035-8.	Apanga PA	J Health Popul Nutr	2015	2016/01/31	PMC5025995		10.1186/s41043-015-0035-8
22222187	Prevalence of dyslipidemia and goal attainment after initiating lipid-modifying therapy: a Thai multicenter study	Khovidhunkit W, Silaruks S, Chaithiraphan V, Ongphiphadhanakul B, Sritara P, Nimitphong H, Benjanuwattra T, Ambegaonkar BM.	Angiology. 2012 Oct;63(7):528-34. doi: 10.1177/0003319711432451. Epub 2012 Jan 5.	Khovidhunkit W	Angiology	2012	2012/01/07			10.1177/0003319711432451
24953522	Estimation of leisure time physical activity and sedentary behaviour among school adolescents in Nepal	Paudel S, Subedi N, Bhandari R, Bastola R, Niroula R, Poudyal AK.	BMC Public Health. 2014 Jun 22;14:637. doi: 10.1186/1471-2458-14-637.	Paudel S	BMC Public Health	2014	2014/06/24	PMC4082175		10.1186/1471-2458-14-637
25036906	Efficacy of capecitabine and temozolomide combination in well-differentiated neuroendocrine tumors: Jordan experience	Abbasi S, Kashashna A, Albaba H.	Pancreas. 2014 Nov;43(8):1303-5. doi: 10.1097/MPA.0000000000000174.	Abbasi S	Pancreas	2014	2014/07/19			10.1097/MPA.0000000000000174
35270359	Negative Self-Assessment of Health in Women: Association with Sociodemographic Characteristics, Physical Inactivity and Multimorbidity	Santos TAP, Guimarães RA, Pagotto V, Aredes NDA, Siqueira ISL, Rocha SD, Carrijo CIS, Rosso CFW.	Int J Environ Res Public Health. 2022 Feb 25;19(5):2666. doi: 10.3390/ijerph19052666.	Santos TAP	Int J Environ Res Public Health	2022	2022/03/10	PMC8910361		10.3390/ijerph19052666
34388700	Impact of Social Isolation on Physical Activity and Factors Associated With Sedentary Behavior in Older Adults During the COVID-19 Pandemic	Mazo GZ, Fank F, Franco PS, Capanema BDSV, Pereira FDS.	J Aging Phys Act. 2022 Feb 1;30(1):148-152. doi: 10.1123/japa.2020-0456. Epub 2021 Aug 13.	Mazo GZ	J Aging Phys Act	2022	2021/08/13			10.1123/japa.2020-0456
22682693	Prevalence and determinants of undiagnosed diabetes in an urban sub-Saharan African population	Echouffo-Tcheugui JB, Dzudie A, Epacka ME, Choukem SP, Doualla MS, Luma H, Kengne AP.	Prim Care Diabetes. 2012 Oct;6(3):229-34. doi: 10.1016/j.pcd.2012.05.002. Epub 2012 Jun 7.	Echouffo-Tcheugui JB	Prim Care Diabetes	2012	2012/06/12			10.1016/j.pcd.2012.05.002
18090277	Positive outcomes of HAART at 24 months in HIV-infected patients in Cambodia	Ferradini L, Laureillard D, Prak N, Ngeth C, Fernandez M, Pinoges L, Puertas G, Taburet AM, Ly N, Rouzioux C, Balkan S, Quillet C, Delfraissy JF.	AIDS. 2007 Nov 12;21(17):2293-301. doi: 10.1097/QAD.0b013e32828cc8b7.	Ferradini L	AIDS	2007	2007/12/20			10.1097/QAD.0b013e32828cc8b7
28545582	Gender differences in hypertension awareness, antihypertensive use and blood pressure control in Bangladeshi adults: findings from a national cross-sectional survey	Rahman M, Williams G, Al Mamun A.	J Health Popul Nutr. 2017 May 25;36(1):23. doi: 10.1186/s41043-017-0101-5.	Rahman M	J Health Popul Nutr	2017	2017/05/27	PMC5445516		10.1186/s41043-017-0101-5
28507348	Microbiological pattern of diabetic foot infections at a tertiary care center in a developing country	Miyan Z, Fawwad A, Sabir R, Basit A.	J Pak Med Assoc. 2017 May;67(5):665-669.	Miyan Z	J Pak Med Assoc	2017	2017/05/17
28115817	Determinants of Raised Blood Pressure in Urban Uganda: A Community-Based Case-Control Study	Chin JH, Twinobuhungiro A, Sandhu A, Hootsmans N, Kayima J, Kalyesubula R.	Ethn Dis. 2017 Jan 19;27(1):15-20. doi: 10.18865/ed.27.1.15.	Chin JH	Ethn Dis	2017	2017/01/25	PMC5245603		10.18865/ed.27.1.15
27238168	Lifestyle factors and asthma in India - a case-control study	Poongadan MN, Gupta N, Kumar R.	Pneumonol Alergol Pol. 2016;84(2):104-8. doi: 10.5603/PiAP.2016.0008.	Poongadan MN	Pneumonol Alergol Pol	2016	2016/05/31			10.5603/PiAP.2016.0008
26021985	Circulating anti-citrullinated peptide antibodies, cytokines and genotype as biomarkers of response to disease-modifying antirheumatic drug therapy in early rheumatoid arthritis	Ally MM, Hodkinson B, Meyer PW, Musenge E, Tintinger GR, Tikly M, Anderson R.	BMC Musculoskelet Disord. 2015 May 29;16:130. doi: 10.1186/s12891-015-0587-1.	Ally MM	BMC Musculoskelet Disord	2015	2015/05/30	PMC4446850		10.1186/s12891-015-0587-1
19349380	Emergence of new forms of totally drug-resistant tuberculosis bacilli: super extensively drug-resistant tuberculosis or totally drug-resistant strains in iran	Velayati AA, Masjedi MR, Farnia P, Tabarsi P, Ghanavi J, ZiaZarifi AH, Hoffner SE.	Chest. 2009 Aug;136(2):420-425. doi: 10.1378/chest.08-2427. Epub 2009 Apr 6.	Velayati AA	Chest	2009	2009/04/08			10.1378/chest.08-2427
24575505	Athlete's heart in Israel: fact or fiction	Horowitz I, Cafri C, Zeller L, Vodonos A, Perry ZH, Kobal SL.	Isr Med Assoc J. 2014 Jan;16(1):46-9.	Horowitz I	Isr Med Assoc J	2014	2014/03/01
23247360	Sexual risk behaviors among club drug users in Shanghai, China: prevalence and correlates	Ding Y, He N, Zhu W, Detels R.	AIDS Behav. 2013 Sep;17(7):2439-49. doi: 10.1007/s10461-012-0380-1.	Ding Y	AIDS Behav	2013	2012/12/19	PMC3624056	NIHMS430093	10.1007/s10461-012-0380-1
23431831	The modifiable noncommunicable risk factors among an Iranian population	Shirani S, Heidari K, Sabzghabaee AM, Mirmoghtadaee P, Hoseini L, Aalifar H, Fadaei H, Esnaashari H, Soltani R.	Southeast Asian J Trop Med Public Health. 2012 Sep;43(5):1227-32.	Shirani S	Southeast Asian J Trop Med Public Health	2012	2013/02/26
25150690	High carbohydrate diet and physical inactivity associated with central obesity among premenopausal housewives in Sri Lanka	Rathnayake KM, Roopasingam T, Dibley MJ.	BMC Res Notes. 2014 Aug 23;7:564. doi: 10.1186/1756-0500-7-564.	Rathnayake KM	BMC Res Notes	2014	2014/08/25	PMC4148929		10.1186/1756-0500-7-564
36599905	Prevalence and associated factors of physical inactivity among adult diabetes mellitus patients in Felege Hiwot Referral Hospital, Bahir Dar, Northwest Ethiopia	Enyew A, Nigussie K, Mihrete T, Jemal M, Kedir S, Alemu E, Mohammed B.	Sci Rep. 2023 Jan 4;13(1):118. doi: 10.1038/s41598-022-26895-4.	Enyew A	Sci Rep	2023	2023/01/04	PMC9813006		10.1038/s41598-022-26895-4
28219583	Risk Factors Affecting Graft and Patient Survivals After Transplantation From Deceased Donors in a Developing Country: A Single-Center Experience	Ayar Y, Ersoy A, Ocakoglu G, Yildiz A, Oruc A, Soyak H, Calapkulu M, Sahin AB, Topal NB, Okeer E, Coskun B, Kaygisiz O, Kordan Y, Vuruskan H.	Transplant Proc. 2017 Mar;49(2):270-277. doi: 10.1016/j.transproceed.2016.12.009.	Ayar Y	Transplant Proc	2017	2017/02/22			10.1016/j.transproceed.2016.12.009
15204489	The health-related quality of life of people living with HIV/AIDS	Hughes J, Jelsma J, Maclean E, Darder M, Tinise X.	Disabil Rehabil. 2004 Mar 18;26(6):371-6. doi: 10.1080/09638280410001662932.	Hughes J	Disabil Rehabil	2004	2004/06/19			10.1080/09638280410001662932
32086356	Status and contents of physical activity recommendations in European Union countries: a systematic comparative analysis	Gelius P, Tcymbal A, Abu-Omar K, Mendes R, Tribuzi Morais S, Whiting S, Breda J.	BMJ Open. 2020 Feb 20;10(2):e034045. doi: 10.1136/bmjopen-2019-034045.	Gelius P	BMJ Open	2020	2020/02/23	PMC7044960		10.1136/bmjopen-2019-034045
34990492	Investigating the incidence and risk factors of hypertension: A multicentre retrospective cohort study in Tabuk, Saudi Arabia	Yagoub U, Saiyed NS, Al Qahtani B, Al Zahrani AM, Birema Y, Al Hariri I.	PLoS One. 2022 Jan 6;17(1):e0262259. doi: 10.1371/journal.pone.0262259. eCollection 2022.	Yagoub U	PLoS One	2022	2022/01/06	PMC8735626		10.1371/journal.pone.0262259
28506307	Intestinal parasitic infections and its association with undernutrition and CD4 T cell levels among HIV/AIDS patients on HAART in Butajira, Ethiopia	Gedle D, Kumera G, Eshete T, Ketema K, Adugna H, Feyera F.	J Health Popul Nutr. 2017 May 15;36(1):15. doi: 10.1186/s41043-017-0092-2.	Gedle D	J Health Popul Nutr	2017	2017/05/17	PMC5433156		10.1186/s41043-017-0092-2
31365903	Metabolic Syndrome, Physical Activity, and Medication-Related Expenditures: A Longitudinal Analysis	Lemes ÍR, Fernandes RA, Turi-Lynch BC, Codogno JS, de Morais LC, Koyama KAK, Monteiro HL.	J Phys Act Health. 2019 Oct 1;16(10):830-835. doi: 10.1123/jpah.2018-0609. Epub 2019 Jul 30.	Lemes ÍR	J Phys Act Health	2019	2019/08/01			10.1123/jpah.2018-0609
36002885	Self-reported lifestyle behaviours in families with an increased risk for type 2 diabetes across six European countries: a cross-sectional analysis from the Feel4Diabetes-study	De Craemer M, Van Stappen V, Brondeel R, Iotova V, Chakarova N, Rurik I, Lindström J, Kivelä J, Moreno LA, Mavrogianni C, Manios Y, Cardon G.	BMC Endocr Disord. 2022 Aug 24;22(1):213. doi: 10.1186/s12902-022-01115-2.	De Craemer M	BMC Endocr Disord	2022	2022/08/24	PMC9404668		10.1186/s12902-022-01115-2
28820539	A survey of non-communicable diseases and their risk factors among university employees: a single institutional study	Agaba EI, Akanbi MO, Agaba PA, Ocheke AN, Gimba ZM, Daniyam S, Okeke EN.	Cardiovasc J Afr. 2017 Nov/Dec 23;28(6):377-384. doi: 10.5830/CVJA-2017-021. Epub 2017 Aug 15.	Agaba EI	Cardiovasc J Afr	2017	2017/08/19	PMC5885043		10.5830/CVJA-2017-021
29457496	Prostate Cancer Risk Reduced by Physical Activity Even Among Men With Prolonged Sitting Time: A Study From Vietnam	Van Hoang D, Lee AH, Pham NM, Binns CW.	Asia Pac J Public Health. 2018 Apr;30(3):227-234. doi: 10.1177/1010539518756980. Epub 2018 Feb 18.	Van Hoang D	Asia Pac J Public Health	2018	2018/02/20			10.1177/1010539518756980
15572822	Prevalence of multiple micronutrient deficiencies amongst pregnant women in a rural area of Haryana	Pathak P, Kapil U, Kapoor SK, Saxena R, Kumar A, Gupta N, Dwivedi SN, Singh R, Singh P.	Indian J Pediatr. 2004 Nov;71(11):1007-14. doi: 10.1007/BF02828117.	Pathak P	Indian J Pediatr	2004	2004/12/02			10.1007/BF02828117
27117480	Knowledge on legislation of abortion and experience of abortion among female youth in Nepal: A cross sectional study	Adhikari R.	Reprod Health. 2016 Apr 27;13:48. doi: 10.1186/s12978-016-0166-4.	Adhikari R	Reprod Health	2016	2016/04/28	PMC4847173		10.1186/s12978-016-0166-4
32140428	Prevalence and Associated Factors of Diabetes Mellitus in Hosanna Town, Southern Ethiopia	Dereje N, Earsido A, Temam L, Abebe A.	Ann Glob Health. 2020 Feb 24;86(1):18. doi: 10.5334/aogh.2663.	Dereje N	Ann Glob Health	2020	2020/03/07	PMC7047764		10.5334/aogh.2663
27234362	Predictors of Heart Disease Knowledge Among Older and Younger Asian Indian Adults	Fernandez RS, Everett B, Sundar S.	J Immigr Minor Health. 2016 Dec;18(6):1378-1385. doi: 10.1007/s10903-016-0437-8.	Fernandez RS	J Immigr Minor Health	2016	2016/05/29			10.1007/s10903-016-0437-8
18471584	Worldwide variability in physical inactivity a 51-country survey	Guthold R, Ono T, Strong KL, Chatterji S, Morabia A.	Am J Prev Med. 2008 Jun;34(6):486-94. doi: 10.1016/j.amepre.2008.02.013.	Guthold R	Am J Prev Med	2008	2008/05/13			10.1016/j.amepre.2008.02.013
18311357	Poor efficacy and tolerability of stavudine, didanosine, and efavirenz-based regimen in treatment-naive patients in Senegal	Canestri A, Sow PS, Vray M, Ngom F, M'boup S, Kane CT, Delaporte E, Gueye M, Peytavin G, Girard PM, Landman R; ANRS 12-06/IMEA 012 Trial Study Group.	MedGenMed. 2007 Oct 9;9(4):7.	Canestri A	MedGenMed	2007	2008/03/04	PMC2234271
26004703	Statistical study of the risk factors of myocardial infarction in the patients of district Muzaffarabad capital of Azad Jammu and Kashmir	Abbasi A, Saleem A, Rather A, Arooj S, Habib N, Aziz W.	Pak J Pharm Sci. 2015 May;28(3):921-6.	Abbasi A	Pak J Pharm Sci	2015	2015/05/26
32636120	The contribution of physical inactivity and socioeconomic factors to type 2 diabetes in Nepal: A structural equation modelling analysis	Paudel S, Tran T, Owen AJ, Smith BJ.	Nutr Metab Cardiovasc Dis. 2020 Sep 24;30(10):1758-1767. doi: 10.1016/j.numecd.2020.06.003. Epub 2020 Jun 13.	Paudel S	Nutr Metab Cardiovasc Dis	2020	2020/07/09			10.1016/j.numecd.2020.06.003
31910173	Diabetes mellitus literacy in a regional community of a developed country	Chen A, Chidarikire T, Sarswat D, Parissi C, Nwose EU.	Acta Biomed. 2019 Dec 23;90(4):482-488. doi: 10.23750/abm.v90i4.7687.	Chen A	Acta Biomed	2019	2020/01/08	PMC7233777		10.23750/abm.v90i4.7687
34172416	Adults with spastic diplegic cerebral palsy living in a low-to-middle income country: A six-year follow-up study on pain, functional mobility, activity and participation	du Toit J, Eken MM, Lamberts RP, Langerak NG.	Disabil Health J. 2021 Oct;14(4):101130. doi: 10.1016/j.dhjo.2021.101130. Epub 2021 Jun 8.	du Toit J	Disabil Health J	2021	2021/06/26			10.1016/j.dhjo.2021.101130
29913349	Associations of intention to undertake physical activity among community dwelling British South Asian adults aged 60 years and over: a cross-sectional study	Horne M, Emsley R, Woodham A, Wearden A, Skelton DA.	Public Health. 2018 Sep;162:1-8. doi: 10.1016/j.puhe.2018.05.005. Epub 2018 Jun 15.	Horne M	Public Health	2018	2018/06/19			10.1016/j.puhe.2018.05.005
24262217	Prevention and control of sexually transmissible infections among hotel-based female sex workers in Dhaka, Bangladesh	McCormick DF, Rahman M, Zadrozny S, Alam A, Ashraf L, Neilsen GA, Kelly R, Menezes P, Miller WC, Hoffman IF.	Sex Health. 2013 Dec;10(6):478-86. doi: 10.1071/SH12165.	McCormick DF	Sex Health	2013	2013/11/23			10.1071/SH12165
32802498	The Burden of Overweight and Obesity among Long-Distance Truckers in Ethiopia	Yosef T, Bogale B, Destaw A, Weldu A.	J Obes. 2020 Jul 23;2020:4242789. doi: 10.1155/2020/4242789. eCollection 2020.	Yosef T	J Obes	2020	2020/08/18	PMC7415108		10.1155/2020/4242789
32150631	Trauma Mortality in The Emergency Department of a Tertiary Hospital in a Low-Income Country: It's Time To Walk The Talks	Amaefule KE, Dahiru IL, Ejagwulu FS, Maitama MI.	West Afr J Med. 2020 Apr-Jun;37(2):131-137.	Amaefule KE	West Afr J Med	2020	2020/03/10
25853544	Prevalence of cardiovascular disease risk factors among Egyptian and Saudi medical students: a comparative study	Mahmoud AE.	J Egypt Public Health Assoc. 2015 Mar;90(1):35-9. doi: 10.1097/01.EPX.0000460969.93981.c2.	Mahmoud AE	J Egypt Public Health Assoc	2015	2015/04/09			10.1097/01.EPX.0000460969.93981.c2
27154342	Maternal Risk Exposure and Adult Daughters' Health, Schooling, and Employment: A Constructed Cohort Analysis of 50 Developing Countries	Li Q, Tsui AO.	Demography. 2016 Jun;53(3):835-63. doi: 10.1007/s13524-016-0472-z.	Li Q	Demography	2016	2016/05/08	PMC4934894	NIHMS796644	10.1007/s13524-016-0472-z
31590630	Prevalence of first-degree atrioventricular block and the associated risk factors: a cross-sectional study in rural Northeast China	Du Z, Xing L, Lin M, Tian Y, Jing L, Yan H, Zhang B, Liu S, Yu S, Sun Y.	BMC Cardiovasc Disord. 2019 Oct 7;19(1):214. doi: 10.1186/s12872-019-1202-4.	Du Z	BMC Cardiovasc Disord	2019	2019/10/09	PMC6781332		10.1186/s12872-019-1202-4
33577353	Physical Activity Tracking Among Sri Lankan Adults: Findings From a 7-Year Follow-up of the Ragama Health Study	Pinidiyapathirage J, Kasthuriratne A, Bennie JA, Pathmeswaran A, Biddle SJH, De Silva HJ, Chackrewarthy S, Dassanayake AS, Ranawaka U, Kato N, Wickremasinghe AR.	Asia Pac J Public Health. 2021 Mar-Apr;33(2-3):205-212. doi: 10.1177/1010539520971179. Epub 2021 Feb 12.	Pinidiyapathirage J	Asia Pac J Public Health	2021	2021/02/12			10.1177/1010539520971179
36719056	A lifestyle pattern characterised by high consumption of sweet and salty snacks, sugar sweetened beverages and sedentary time is associated with blood pressure in families at risk for type 2 diabetes mellitus in Europe. The Feel4Diabetes Study	Basdeki ED, Karatzi K, Arnaoutis G, Makrilakis K, Liatis S, Cardon G, De Craemer M, Iotova V, Tsochev K, Tankova T, Kivelä J, Wikström K, Rurik I, Radó S, Miguel-Berges ML, Gimenez-Legarre N, Moreno-Aznar L, Manios Y.	J Hum Nutr Diet. 2023 Aug;36(4):1564-1575. doi: 10.1111/jhn.13145. Epub 2023 Feb 28.	Basdeki ED	J Hum Nutr Diet	2023	2023/01/31			10.1111/jhn.13145
28007488	Hypertension in Latin America: Current perspectives on trends and characteristics	Ruilope LM, Chagas AC, Brandão AA, Gómez-Berroterán R, Alcalá JJ, Paris JV, Cerda JJ.	Hipertens Riesgo Vasc. 2017 Jan-Mar;34(1):50-56. doi: 10.1016/j.hipert.2016.11.005. Epub 2016 Dec 20.	Ruilope LM	Hipertens Riesgo Vasc	2017	2016/12/24			10.1016/j.hipert.2016.11.005
26916013	Diagnostic methods to determine microbiology of postpartum endometritis in South Asia: laboratory methods protocol used in the Postpartum Sepsis Study: a prospective cohort study	Shakoor S, Reller ME, LeFevre A, Hotwani A, Qureshi SM, Yousuf F, Islam MS, Connor N, Rafiqullah I, Mir F, Arif S, Soofi S, Bartlett LA, Saha S; ANISA-Postpartum Sepsis Study Group.	Reprod Health. 2016 Feb 25;13:15. doi: 10.1186/s12978-016-0121-4.	Shakoor S	Reprod Health	2016	2016/02/27	PMC4766642		10.1186/s12978-016-0121-4
24438515	Assessing mobility difficulties for cross-national comparisons: results from the World Health Organization Study on Global AGEing and Adult Health	Capistrant BD, Glymour MM, Berkman LF.	J Am Geriatr Soc. 2014 Feb;62(2):329-35. doi: 10.1111/jgs.12633. Epub 2014 Jan 17.	Capistrant BD	J Am Geriatr Soc	2014	2014/01/21	PMC3945402	NIHMS539374	10.1111/jgs.12633
14672288	Dynamics of the nutrition transition toward the animal foods sector in China and its implications: a worried perspective	Popkin BM, Du S.	J Nutr. 2003 Nov;133(11 Suppl 2):3898S-3906S. doi: 10.1093/jn/133.11.3898S.	Popkin BM	J Nutr	2003	2003/12/16			10.1093/jn/133.11.3898S
34089319	Examining the Relationship Between Occupational Physical Activity and Hypertension Status: Evidence from the Ghana WHO Study on Global Ageing and Adult Health	Konkor I, Dogoli MA, Kuuire V, Wilson K.	Ann Work Expo Health. 2021 Nov 9;65(9):1050-1060. doi: 10.1093/annweh/wxab035.	Konkor I	Ann Work Expo Health	2021	2021/06/05			10.1093/annweh/wxab035
35763624	Association of Physical Activity and Sedentary Behavior with Colorectal Cancer Risk in Moroccan Adults: A Large-Scale, Population-Based Case-Control Study	Hatime Z, El Kinany K, Huybrechts I, Murphy N, Gunter MJ, Khalis M, Meimouna SD, Boudouaya HA, Benslimane A, El Asri A, Abkari M, Bendahhou K, Ismaili MZ, El Rhazi K.	Asian Pac J Cancer Prev. 2022 Jun 28;23(6):1859-1866. doi: 10.31557/APJCP.2022.23.6.1859.	Hatime Z	Asian Pac J Cancer Prev	2022	2022/06/28	PMC9587816		10.31557/APJCP.2022.23.6.1859
16837536	Low back pain among Iranian industrial workers	Ghaffari M, Alipour A, Jensen I, Farshad AA, Vingard E.	Occup Med (Lond). 2006 Oct;56(7):455-60. doi: 10.1093/occmed/kql062. Epub 2006 Jul 12.	Ghaffari M	Occup Med (Lond)	2006	2006/07/14			10.1093/occmed/kql062
27341566	Being Dementia Smart (BDS): A Dementia Nurse Education Journey in Scotland	Macaden L.	Int J Nurs Educ Scholarsh. 2016 Jun 24;13:/j/ijnes.2016.13.issue-1/ijnes-2015-0019/ijnes-2015-0019.xml. doi: 10.1515/ijnes-2015-0019.	Macaden L	Int J Nurs Educ Scholarsh	2016	2016/06/25			10.1515/ijnes-2015-0019
26412081	Provision of inpatient rehabilitation and challenges experienced with participation post discharge: quantitative and qualitative inquiry of African stroke patients	Rhoda A, Cunningham N, Azaria S, Urimubenshi G.	BMC Health Serv Res. 2015 Sep 28;15:423. doi: 10.1186/s12913-015-1057-z.	Rhoda A	BMC Health Serv Res	2015	2015/09/29	PMC4584463		10.1186/s12913-015-1057-z
19624793	Irrational use and poor public beliefs regarding antibiotics in developing countries: a pessimistic example of Syria	Barah F, Morris J, Gonçalves V.	Int J Clin Pract. 2009 Aug;63(8):1263-4. doi: 10.1111/j.1742-1241.2009.02093.x.	Barah F	Int J Clin Pract	2009	2009/07/24			10.1111/j.1742-1241.2009.02093.x
35493367	Status of Sedentary Time and Physical Activity of Rural Residents: A Cross-Sectional Population-Based Study in Eastern China	Wang J, Wang Y, Korivi M, Chen X, Zhu R.	Front Public Health. 2022 Apr 14;10:838226. doi: 10.3389/fpubh.2022.838226. eCollection 2022.	Wang J	Front Public Health	2022	2022/05/02	PMC9047957		10.3389/fpubh.2022.838226
32151034	The Association Between Sedentary Behavior and Sarcopenia Among Adults Aged ≥65 Years in Low- and Middle-Income Countries	Smith L, Tully M, Jacob L, Blackburn N, Adlakha D, Caserotti P, Soysal P, Veronese N, Sánchez GFL, Vancampfort D, Koyanagi A.	Int J Environ Res Public Health. 2020 Mar 5;17(5):1708. doi: 10.3390/ijerph17051708.	Smith L	Int J Environ Res Public Health	2020	2020/03/11	PMC7084450		10.3390/ijerph17051708
30112391	Patterns and Determinants of Attitudes towards Genetic Risk of Cancer: Case Study in a Malaysian Public University	Sim EU, Ting SH.	Biomed Res Int. 2018 Jul 19;2018:4682431. doi: 10.1155/2018/4682431. eCollection 2018.	Sim EU	Biomed Res Int	2018	2018/08/17	PMC6077651		10.1155/2018/4682431
28457284	Corneal surgery in the flying eye hospital: characteristics and visual outcome	Hussain Farooqui J, Sharifi E, Gomaa A.	Can J Ophthalmol. 2017 Apr;52(2):161-165. doi: 10.1016/j.jcjo.2016.11.002. Epub 2017 Feb 12.	Hussain Farooqui J	Can J Ophthalmol	2017	2017/05/02			10.1016/j.jcjo.2016.11.002
28183308	Reasons for unmet need for family planning, with attention to the measurement of fertility preferences: protocol for a multi-site cohort study	Machiyama K, Casterline JB, Mumah JN, Huda FA, Obare F, Odwe G, Kabiru CW, Yeasmin S, Cleland J.	Reprod Health. 2017 Feb 9;14(1):23. doi: 10.1186/s12978-016-0268-z.	Machiyama K	Reprod Health	2017	2017/02/11	PMC5299702		10.1186/s12978-016-0268-z
24284845	A comparison of chronic pain prevalence in Japan, Thailand, and myanmar	Sakakibara T, Wang Z, Paholpak P, Kosuwon W, Oo M, Kasai Y.	Pain Physician. 2013 Nov-Dec;16(6):603-8.	Sakakibara T	Pain Physician	2013	2013/11/29
25415321	Prevalence and associated factors of hypertension among adults in Durame Town, Southern Ethiopia	Helelo TP, Gelaw YA, Adane AA.	PLoS One. 2014 Nov 21;9(11):e112790. doi: 10.1371/journal.pone.0112790. eCollection 2014.	Helelo TP	PLoS One	2014	2014/11/22	PMC4240541		10.1371/journal.pone.0112790
21846812	Development and validation of a screening questionnaire for noise-induced hearing loss	Rosso M, Agius R, Calleja N.	Occup Med (Lond). 2011 Sep;61(6):416-21. doi: 10.1093/occmed/kqr059. Epub 2011 Aug 16.	Rosso M	Occup Med (Lond)	2011	2011/08/18			10.1093/occmed/kqr059
23115089	Beliefs and attitudes towards dementia among community leaders in northern Nigeria	Yusuf AJ, Baiyewu O.	West Afr J Med. 2012 Jan-Mar;31(1):8-13.	Yusuf AJ	West Afr J Med	2012	2012/11/02
28691574	Enhancement of a prosthetic knee with a microprocessor-controlled gait phase switch reduces falls and improves balance confidence and gait speed in community ambulators with unilateral transfemoral amputation	Fuenzalida Squella SA, Kannenberg A, Brandão Benetti Â.	Prosthet Orthot Int. 2018 Apr;42(2):228-235. doi: 10.1177/0309364617716207. Epub 2017 Jul 9.	Fuenzalida Squella SA	Prosthet Orthot Int	2018	2017/07/11	PMC5888771		10.1177/0309364617716207
29224694	Chronic musculoskeletal pain and its impact on older people	Blyth FM, Noguchi N.	Best Pract Res Clin Rheumatol. 2017 Apr;31(2):160-168. doi: 10.1016/j.berh.2017.10.004. Epub 2017 Nov 4.	Blyth FM	Best Pract Res Clin Rheumatol	2017	2017/12/12			10.1016/j.berh.2017.10.004
34557467	Sedentary Behavior and Associated Factors Among Working Adults in Eastern Ethiopia	Motuma A, Gobena T, Roba KT, Berhane Y, Worku A.	Front Public Health. 2021 Sep 7;9:693176. doi: 10.3389/fpubh.2021.693176. eCollection 2021.	Motuma A	Front Public Health	2021	2021/09/24	PMC8452899		10.3389/fpubh.2021.693176
25534613	Self-medication with antibiotics among non-medical university students of Karachi: a cross-sectional study	Shah SJ, Ahmad H, Rehan RB, Najeeb S, Mumtaz M, Jilani MH, Rabbani MS, Alam MZ, Farooq S, Kadir MM.	BMC Pharmacol Toxicol. 2014 Dec 23;15:74. doi: 10.1186/2050-6511-15-74.	Shah SJ	BMC Pharmacol Toxicol	2014	2014/12/24	PMC4320599		10.1186/2050-6511-15-74
21736000	The learning curve of radical hysterectomy for early cervical carcinoma	Oladokun A, Morhason-Bello IO, Bello FA, Adewole IF.	Afr J Med Med Sci. 2010 Dec;39(4):329-32.	Oladokun A	Afr J Med Med Sci	2010	2011/07/09
29016251	Addressing the problem of obesity and associated cardiometabolic risk in black South African women - time for action!	Goedecke JH.	Glob Health Action. 2017;10(1):1366165. doi: 10.1080/16549716.2017.1366165.	Goedecke JH	Glob Health Action	2017	2017/10/11	PMC5964873		10.1080/16549716.2017.1366165
35818066	Cross-sectional associations between mental health indicators and social vulnerability, with physical activity, sedentary behaviour and sleep in urban African young women	Draper CE, Cook CJ, Redinger S, Rochat T, Prioreschi A, Rae DE, Ware LJ, Lye SJ, Norris SA.	Int J Behav Nutr Phys Act. 2022 Jul 10;19(1):82. doi: 10.1186/s12966-022-01325-w.	Draper CE	Int J Behav Nutr Phys Act	2022	2022/07/11	PMC9272865		10.1186/s12966-022-01325-w
23241435	Physician migration at its roots: a study on the factors contributing towards a career choice abroad among students at a medical school in Pakistan	Sheikh A, Naqvi SH, Sheikh K, Naqvi SH, Bandukda MY.	Global Health. 2012 Dec 15;8:43. doi: 10.1186/1744-8603-8-43.	Sheikh A	Global Health	2012	2012/12/18	PMC3542032		10.1186/1744-8603-8-43
12073302	Routine medical examination of food vendors in secondary schools in Ilorin	Musa OI, Akande TM.	Niger J Med. 2002 Jan-Mar;11(1):9-12.	Musa OI	Niger J Med	2002	2002/06/21
15162140	Energetic determinants of glucose tolerance status in Jamaican adults	Boyne MS, Gaskin P, Luke A, Wilks RJ, Bennett FI, Younger N, Sargeant LA, Adeyemo AA, Cooper RS, Forrester TE.	Eur J Clin Nutr. 2004 Dec;58(12):1666-8. doi: 10.1038/sj.ejcn.1602011.	Boyne MS	Eur J Clin Nutr	2004	2004/05/27			10.1038/sj.ejcn.1602011
20156365	The resident-as-teacher educational challenge: a needs assessment survey at the National Autonomous University of Mexico Faculty of Medicine	Sánchez-Mendiola M, Graue-Wiechers EL, Ruiz-Pérez LC, García-Durán R, Durante-Montiel I.	BMC Med Educ. 2010 Feb 16;10:17. doi: 10.1186/1472-6920-10-17.	Sánchez-Mendiola M	BMC Med Educ	2010	2010/02/17	PMC2830225		10.1186/1472-6920-10-17
19250585	Factors influencing union formation in Nairobi, Kenya	Bocquier P, Khasakhala A.	J Biosoc Sci. 2009 Jul;41(4):433-55. doi: 10.1017/S0021932009003319. Epub 2009 Mar 2.	Bocquier P	J Biosoc Sci	2009	2009/03/03			10.1017/S0021932009003319
18632223	Evidence for a programming effect of early menarche on the rise of breast cancer incidence in Hong Kong	Leung AW, Mak J, Cheung PS, Epstein RJ.	Cancer Detect Prev. 2008;32(2):156-61. doi: 10.1016/j.cdp.2008.05.004. Epub 2008 Jul 16.	Leung AW	Cancer Detect Prev	2008	2008/07/18			10.1016/j.cdp.2008.05.004
21080923	Self-reported tobacco smoking practices among medical students and their perceptions towards training about tobacco smoking in medical curricula: A cross-sectional, questionnaire survey in Malaysia, India, Pakistan, Nepal, and Bangladesh	Sreeramareddy CT, Suri S, Menezes RG, Kumar HN, Rahman M, Islam MR, Pereira XV, Shah M, Sathian B, Shetty U, Vaswani VR.	Subst Abuse Treat Prev Policy. 2010 Nov 16;5:29. doi: 10.1186/1747-597X-5-29.	Sreeramareddy CT	Subst Abuse Treat Prev Policy	2010	2010/11/18	PMC2994841		10.1186/1747-597X-5-29
28263284	Replacement Effects of Sedentary Time on Metabolic Outcomes: The Maastricht Study	VAN DER Berg JD, VAN DER Velde JHPM, DE Waard EAC, Bosma H, Savelberg HHCM, Schaper NC, VAN DEN Bergh JPW, Geusens PPMM, Schram MT, Sep SJS, VAN DER Kallen CJH, Henry RMA, Dagnelie PC, Eussen SJPM, VAN Dongen MCJM, Köhler S, Kroon AA, Stehouwer CDA, Koster A.	Med Sci Sports Exerc. 2017 Jul;49(7):1351-1358. doi: 10.1249/MSS.0000000000001248.	VAN DER Berg JD	Med Sci Sports Exerc	2017	2017/03/07			10.1249/MSS.0000000000001248
27645325	Relation of depression with health behaviors and social conditions of dependent community-dwelling older persons in the Republic of Chile	Sandoval Garrido FA, Tamiya N, Lloyd-Sherlock P, Noguchi H.	Int Psychogeriatr. 2016 Dec;28(12):2029-2043. doi: 10.1017/S1041610216001228. Epub 2016 Sep 20.	Sandoval Garrido FA	Int Psychogeriatr	2016	2016/09/21			10.1017/S1041610216001228
18666923	Knowledge and use of measures to reduce health risks by corporate expatriate employees in western Ghana	Hamer DH, Ruffing R, Callahan MV, Lyons SH, Abdullah AS.	J Travel Med. 2008 Jul-Aug;15(4):237-42. doi: 10.1111/j.1708-8305.2008.00214.x.	Hamer DH	J Travel Med	2008	2008/08/01			10.1111/j.1708-8305.2008.00214.x
30665392	Differences in objectively measured physical activity and sedentary behaviour between white Europeans and south Asians recruited from primary care: cross-sectional analysis of the PROPELS trial	Biddle GJH, Edwardson CL, Rowlands AV, Davies MJ, Bodicoat DH, Hardeman W, Eborall H, Sutton S, Griffin S, Khunti K, Yates T.	BMC Public Health. 2019 Jan 21;19(1):95. doi: 10.1186/s12889-018-6341-5.	Biddle GJH	BMC Public Health	2019	2019/01/23	PMC6341710		10.1186/s12889-018-6341-5
29751561	Factors Associated with Physical Activity and Sedentary Behavior in Older Adults from Six Low- and Middle-Income Countries	Gaskin CJ, Orellana L.	Int J Environ Res Public Health. 2018 May 3;15(5):908. doi: 10.3390/ijerph15050908.	Gaskin CJ	Int J Environ Res Public Health	2018	2018/05/13	PMC5981947		10.3390/ijerph15050908
26320456	Impact of a Breast Health Awareness Activity on the Knowledge Level of the Participants and its Association with Socio- Demographic Features	Khokher S, Qureshi MU, Fatima W, Mahmood S, Saleem A.	Asian Pac J Cancer Prev. 2015;16(14):5817-22. doi: 10.7314/apjcp.2015.16.14.5817.	Khokher S	Asian Pac J Cancer Prev	2015	2015/09/01			10.7314/apjcp.2015.16.14.5817
25916026	Safe meat-handling knowledge, attitudes and practices of private and government meat processing plants' workers: implications for future policy	Adesokan HK, Raji AO.	J Prev Med Hyg. 2014 Mar;55(1):10-6.	Adesokan HK	J Prev Med Hyg	2014	2015/04/29	PMC4718335
32519974	Internet Use, eHealth Literacy, and Dietary Supplement Use Among Young Adults in Pakistan: Cross-Sectional Study	Tariq A, Khan SR, Basharat A.	J Med Internet Res. 2020 Jun 10;22(6):e17014. doi: 10.2196/17014.	Tariq A	J Med Internet Res	2020	2020/06/11	PMC7315369		10.2196/17014
32838889	Do physical activity and sedentary time mediate the association of the perceived environment with BMI? The IPEN adult study	Van Dyck D, Cerin E, Akram M, Conway TL, Macfarlane D, Davey R, Sarmiento OL, Christiansen LB, Reis R, Mitas J, Aguinaga-Ontoso I, Salvo D, Sallis JF.	Health Place. 2020 Jul;64:102366. doi: 10.1016/j.healthplace.2020.102366. Epub 2020 Jun 22.	Van Dyck D	Health Place	2020	2020/08/26	PMC7447836	NIHMS1606286	10.1016/j.healthplace.2020.102366
29069451	Poor recovery of households from out-of-pocket payment for assisted reproductive technology	Dyer SJ, Vinoos L, Ataguba JE.	Hum Reprod. 2017 Dec 1;32(12):2431-2436. doi: 10.1093/humrep/dex315.	Dyer SJ	Hum Reprod	2017	2017/10/26			10.1093/humrep/dex315
23451850	A comparison of stigma among patients with leprosy in rural Tanzania and urban United States: a role for public health in dermatology	Roosta N, Black DS, Rea TH.	Int J Dermatol. 2013 Apr;52(4):432-40. doi: 10.1111/j.1365-4632.2011.05226.x. Epub 2013 Mar 3.	Roosta N	Int J Dermatol	2013	2013/03/05			10.1111/j.1365-4632.2011.05226.x
22066298	Influence of percieved body image on nutrient intake and nutritional health of female students of Moi University	Waswa J.	East Afr J Public Health. 2011 Jun;8(2):123-31.	Waswa J	East Afr J Public Health	2011	2011/11/10
24055364	Nurse-led epilepsy follow-up clinic in India: is it feasible and acceptable to patients? A pilot study	Paul P, Agarwal M, Bhatia R, Vishnubhatla S, Singh MB.	Seizure. 2014 Jan;23(1):74-6. doi: 10.1016/j.seizure.2013.09.001. Epub 2013 Sep 8.	Paul P	Seizure	2014	2013/09/24			10.1016/j.seizure.2013.09.001
29716872	Measuring central percentiles of blood pressure levels among adults in Pakistan: A case study of Rawalpindi	Mubarik S, Aslam M.	Pak J Pharm Sci. 2018 May;31(3):907-912.	Mubarik S	Pak J Pharm Sci	2018	2018/05/03
33430834	Adolescent physical activity, sedentary behavior and sleep in relation to body composition at age 18 years in urban South Africa, Birth-to-Twenty+ Cohort	Micklesfield LK, Hanson SK, Lobelo F, Cunningham SA, Hartman TJ, Norris SA, Stein AD.	BMC Pediatr. 2021 Jan 11;21(1):30. doi: 10.1186/s12887-020-02451-9.	Micklesfield LK	BMC Pediatr	2021	2021/01/12	PMC7798220		10.1186/s12887-020-02451-9
25888876	Sexual experiences and emergency contraceptive use among female university students: a cross-sectional study at Wachamo University, Ethiopia	Hailemariam TG, Tesfaye T, Melese T, Alemayehu W, Kenore Y, Lelamo Y, Saul T, Seifu CN.	BMC Res Notes. 2015 Mar 31;8:112. doi: 10.1186/s13104-015-1070-7.	Hailemariam TG	BMC Res Notes	2015	2015/04/19	PMC4381372		10.1186/s13104-015-1070-7
34121573	Perceived characteristics of outpatient appointment scheduling association with patient satisfaction and treatment adherence: An innovation theory application	Atinga RA, Akosen G, Bawontuo V.	Hosp Pract (1995). 2021 Oct;49(4):298-306. doi: 10.1080/21548331.2021.1942878. Epub 2021 Jun 30.	Atinga RA	Hosp Pract (1995)	2021	2021/06/14			10.1080/21548331.2021.1942878
17953749	Leisure and religious activity participation and mental health: gender analysis of older adults in Nepal	Gautam R, Saito T, Kai I.	BMC Public Health. 2007 Oct 22;7:299. doi: 10.1186/1471-2458-7-299.	Gautam R	BMC Public Health	2007	2007/10/24	PMC2140059		10.1186/1471-2458-7-299
22943720	Knowledge, attitudes, practice on human papilloma virus and cervical cancer among Trinidadian women	Chekuri A, Bassaw B, Affan AM, Habet G, Mungrue K.	J Obstet Gynaecol. 2012 Oct;32(7):691-4. doi: 10.3109/01443615.2012.689889.	Chekuri A	J Obstet Gynaecol	2012	2012/09/05			10.3109/01443615.2012.689889
29442291	Health-Related Information-Seeking Behaviors and Preferences Among Mexican Patients with Cancer	Soto-Perez-de-Celis E, Perez-Montessoro V, Rojo-Castillo P, Chavarri-Guerra Y.	J Cancer Educ. 2018 Jun;33(3):505-509. doi: 10.1007/s13187-018-1334-8.	Soto-Perez-de-Celis E	J Cancer Educ	2018	2018/02/15			10.1007/s13187-018-1334-8
32919872	COVID-19, Psychological Well-being and Physical Activity Levels in Older Adults During the Nationwide Lockdown in Spain	Carriedo A, Cecchini JA, Fernandez-Rio J, Méndez-Giménez A.	Am J Geriatr Psychiatry. 2020 Nov;28(11):1146-1155. doi: 10.1016/j.jagp.2020.08.007. Epub 2020 Aug 22.	Carriedo A	Am J Geriatr Psychiatry	2020	2020/09/13	PMC7443087		10.1016/j.jagp.2020.08.007
19522128	Why are older peoples' health needs forgotten post-natural disaster relief in developing countries? A healthcare provider survey of 2005 Kashmir, Pakistan earthquake	Chan EY.	Am J Disaster Med. 2009 Mar-Apr;4(2):107-12.	Chan EY	Am J Disaster Med	2009	2009/06/16
23980121	Aftermath of a clinical trial: evaluating the sustainability of a medical device intervention in Ghana	Wilson PT, Brooks JC, Otupiri E, Moresky RT, Morris MC.	J Trop Pediatr. 2014 Feb;60(1):33-9. doi: 10.1093/tropej/fmt074. Epub 2013 Aug 25.	Wilson PT	J Trop Pediatr	2014	2013/08/28			10.1093/tropej/fmt074
37081956	The health benefits of bicycling to school among adolescents in China: A propensity score matching study	Ding P, Ding C, Feng S.	Front Public Health. 2023 Apr 4;11:1049254. doi: 10.3389/fpubh.2023.1049254. eCollection 2023.	Ding P	Front Public Health	2023	2023/04/21	PMC10110905		10.3389/fpubh.2023.1049254
28169573	Are South African Mothers Moving? Patterns and Correlates of Physical Activity and Sedentary Behavior in Pregnant Black South African Women	Watson ED, Van Poppel MNM, Jones RA, Norris SA, Micklesfield LK.	J Phys Act Health. 2017 May;14(5):329-335. doi: 10.1123/jpah.2016-0388. Epub 2017 Feb 7.	Watson ED	J Phys Act Health	2017	2017/02/08			10.1123/jpah.2016-0388
28858775	Driver braking behavior analysis to improve autonomous emergency braking systems in typical Chinese vehicle-bicycle conflicts	Duan J, Li R, Hou L, Wang W, Li G, Li SE, Cheng B, Gao H.	Accid Anal Prev. 2017 Nov;108:74-82. doi: 10.1016/j.aap.2017.08.022. Epub 2017 Sep 6.	Duan J	Accid Anal Prev	2017	2017/09/01			10.1016/j.aap.2017.08.022
23786179	Promoting dietary diversity to improve child growth in less-resourced rural settings in Uganda	Kabahenda MK, Andress EL, Nickols SY, Kabonesa C, Mullis RM.	J Hum Nutr Diet. 2014 Apr;27 Suppl 2:143-51. doi: 10.1111/jhn.12056. Epub 2013 Jun 21.	Kabahenda MK	J Hum Nutr Diet	2014	2013/06/22			10.1111/jhn.12056
35856355	Epidemiology and risk factors of colorectal cancer in Syria: a single-center retrospective study	Harfouch RM, Alkhaier Z, Ismail S, Youssef A, Alhasan AA, Bouali F, Shaaban R, Abdullah N, Al-Shehabi Z, Elshimali Y.	Eur Rev Med Pharmacol Sci. 2022 Jul;26(13):4654-4658. doi: 10.26355/eurrev_202207_29187.	Harfouch RM	Eur Rev Med Pharmacol Sci	2022	2022/07/20			10.26355/eurrev_202207_29187
25481587	Attitude and practice of cervical cancer screening among the women of Bangladesh	Ferdous J, Islam S, Marzen T.	Mymensingh Med J. 2014 Oct;23(4):695-702.	Ferdous J	Mymensingh Med J	2014	2014/12/08
23174389	Role of faith-based and nongovernment organizations in the provision of obstetric services in 3 African countries	Vogel JP, Betrán AP, Widmer M, Souza JP, Gülmezoglu AM, Seuc A, Torloni MR, Mengestu TK, Merialdi M.	Am J Obstet Gynecol. 2012 Dec;207(6):495.e1-7. doi: 10.1016/j.ajog.2012.10.003. Epub 2012 Oct 4.	Vogel JP	Am J Obstet Gynecol	2012	2012/11/24			10.1016/j.ajog.2012.10.003
30609852	Evaluating the Effectiveness of the Health Management Program for the Elderly on Health-Related Quality of Life among Elderly People in China: Findings from the China Health and Retirement Longitudinal Study	Hao X, Yang Y, Gao X, Dai T.	Int J Environ Res Public Health. 2019 Jan 3;16(1):113. doi: 10.3390/ijerph16010113.	Hao X	Int J Environ Res Public Health	2019	2019/01/06	PMC6338948		10.3390/ijerph16010113
28228141	Factors associated with contraceptive use in Tigray, North Ethiopia	Medhanyie AA, Desta A, Alemayehu M, Gebrehiwot T, Abraha TA, Abrha A, Godefay H.	Reprod Health. 2017 Feb 23;14(1):27. doi: 10.1186/s12978-017-0281-x.	Medhanyie AA	Reprod Health	2017	2017/02/24	PMC5322676		10.1186/s12978-017-0281-x
19640288	Rubella seroprevalence among primary and pre- primary school pupils at Moi's Bridge location, Uasin Gishu District, Kenya	Kombich JJ, Muchai PC, Tukei P, Borus PK.	BMC Public Health. 2009 Jul 29;9:269. doi: 10.1186/1471-2458-9-269.	Kombich JJ	BMC Public Health	2009	2009/07/31	PMC2731100		10.1186/1471-2458-9-269
12188386	Incidence of hip fracture in Chiang Mai	Phadungkiat S, Chariyalertsak S, Rajatanavin R, Chiengthong K, Suriyawongpaisal P, Woratanarat P.	J Med Assoc Thai. 2002 May;85(5):565-71.	Phadungkiat S	J Med Assoc Thai	2002	2002/08/22
21515901	Less exercise and more TV: leisure-time physical activity trends of Shanghai elders, 1998-2008	Feng Q, Purser JL, Zhen Z, Duncan PW.	J Public Health (Oxf). 2011 Dec;33(4):543-50. doi: 10.1093/pubmed/fdr031. Epub 2011 Apr 22.	Feng Q	J Public Health (Oxf)	2011	2011/04/26	PMC6283395		10.1093/pubmed/fdr031
30717744	The association between population density and blood lipid levels in Dutch blood donors	de Groot R, Hoenink JC, Mackenbach JD, den Braver NR, Pinho MGM, Brassinga D, Prinsze FJ, Timmer TC, de Kort WLAM, Brug J, van den Hurk K, Lakerveld J.	Int J Health Geogr. 2019 Feb 4;18(1):3. doi: 10.1186/s12942-019-0167-y.	de Groot R	Int J Health Geogr	2019	2019/02/06	PMC6360723		10.1186/s12942-019-0167-y
21740386	Assessment of smoking behaviors of 2509 Turkish university students and its correlates: a cross-sectional study	Mergen H, Mergen BE, Tavli V, Ongel K, Tan S.	Tuberk Toraks. 2011;59(2):126-31. doi: 10.5578/tt.2417.	Mergen H	Tuberk Toraks	2011	2011/07/12			10.5578/tt.2417
31919972	Correlates of sedentary behaviour in Asian adults: A systematic review	Müller AM, Chen B, Wang NX, Whitton C, Direito A, Petrunoff N, Müller-Riemenschneider F.	Obes Rev. 2020 Apr;21(4):e12976. doi: 10.1111/obr.12976. Epub 2020 Jan 9.	Müller AM	Obes Rev	2020	2020/01/11			10.1111/obr.12976
24748358	A study on smoking and associated psychosocial factors among adolescent students in Kolkata, India	Bagchi NN, Ganguly S, Pal S, Chatterjee S.	Indian J Public Health. 2014 Jan-Mar;58(1):50-3. doi: 10.4103/0019-557X.128168.	Bagchi NN	Indian J Public Health	2014	2014/04/22			10.4103/0019-557X.128168
29017891	A pilot study of an accelerometer-equipped smartphone to monitor older adults with cancer receiving chemotherapy in Mexico	Soto-Perez-De-Celis E, Kim H, Rojo-Castillo MP, Sun CL, Chavarri-Guerra Y, Navarrete-Reyes AP, Waisman JR, Avila-Funes JA, Aguayo Á, Hurria A.	J Geriatr Oncol. 2018 Mar;9(2):145-151. doi: 10.1016/j.jgo.2017.09.008. Epub 2017 Oct 7.	Soto-Perez-De-Celis E	J Geriatr Oncol	2018	2017/10/12			10.1016/j.jgo.2017.09.008
22426995	Awareness, acceptability and uptake of human papilloma virus vaccine among Cameroonian school-attending female adolescents	Ayissi CA, Wamai RG, Oduwo GO, Perlman S, Welty E, Welty T, Manga S, Ogembo JG.	J Community Health. 2012 Dec;37(6):1127-35. doi: 10.1007/s10900-012-9554-z.	Ayissi CA	J Community Health	2012	2012/03/20			10.1007/s10900-012-9554-z
14600556	Physical inactivity: prevalence and associated variables in Brazilian adults	Hallal PC, Victora CG, Wells JC, Lima RC.	Med Sci Sports Exerc. 2003 Nov;35(11):1894-900. doi: 10.1249/01.MSS.0000093615.33774.0E.	Hallal PC	Med Sci Sports Exerc	2003	2003/11/06			10.1249/01.MSS.0000093615.33774.0E
26523733	Medical Student Knowledge of Neglected Tropical Diseases in Peru: A Cross-Sectional Study	Errea RA, Vasquez-Rios G, Machicado JD, Gallardo MS, Cornejo M, Urquiaga JF, Montoya D, Zamudio R, Terashima A, Marcos LA, Samalvides F.	PLoS Negl Trop Dis. 2015 Nov 2;9(11):e0004197. doi: 10.1371/journal.pntd.0004197. eCollection 2015 Nov.	Errea RA	PLoS Negl Trop Dis	2015	2015/11/03	PMC4629886		10.1371/journal.pntd.0004197
23424175	Risk adopted allogeneic hematopoietic stem cell transplantation using a reduced intensity regimen for children with thalassemia major	Hussein AA, Al-Zaben A, Ghatasheh L, Natsheh A, Hammada T, Abdel-Rahman F, Abu-Jazar H, Sharma S, Najjar R, Frangoul H.	Pediatr Blood Cancer. 2013 Aug;60(8):1345-9. doi: 10.1002/pbc.24493. Epub 2013 Feb 19.	Hussein AA	Pediatr Blood Cancer	2013	2013/02/21			10.1002/pbc.24493
31640576	Peer-to-peer support model to improve quality of life among highly vulnerable, low-income older adults in Cape Town, South Africa	Geffen LN, Kelly G, Morris JN, Howard EP.	BMC Geriatr. 2019 Oct 22;19(1):279. doi: 10.1186/s12877-019-1310-0.	Geffen LN	BMC Geriatr	2019	2019/10/24	PMC6805367		10.1186/s12877-019-1310-0
30606184	Perceived attitudes of the importance and barriers to research amongst Rwandan interns and pediatric residents - a cross-sectional study	Habineza H, Nsanzabaganwa C, Nyirimanzi N, Umuhoza C, Cartledge K, Conard C, Cartledge P.	BMC Med Educ. 2019 Jan 3;19(1):4. doi: 10.1186/s12909-018-1425-6.	Habineza H	BMC Med Educ	2019	2019/01/05	PMC6318911		10.1186/s12909-018-1425-6
26438042	Training Cambodian Village Health Support Guides in Diabetes Prevention: Effects on Guides' Knowledge and Teaching Activities Over 6 Months	Wagner J, Keuky L, Fraser-King L, Kuoch T, Scully M.	Int J Behav Med. 2016 Apr;23(2):162-7. doi: 10.1007/s12529-015-9515-x.	Wagner J	Int J Behav Med	2016	2015/10/07			10.1007/s12529-015-9515-x
31199060	Investigation of empathy amongst dietetic interns at selected primary and tertiary health-care facilities	Yang WY, Low YE, Ng WJ, Ong SH, Jamil JA.	Nutr Diet. 2020 Apr;77(2):231-239. doi: 10.1111/1747-0080.12562. Epub 2019 Jun 14.	Yang WY	Nutr Diet	2020	2019/06/15			10.1111/1747-0080.12562
27039741	Investigation of the Role of Training Health Volunteers in Promoting Pap Smear Test Use among Iranian Women Based on the Protection Motivation Theory	Ghahremani L, Harami ZK, Kaveh MH, Keshavarzi S.	Asian Pac J Cancer Prev. 2016;17(3):1157-62.	Ghahremani L	Asian Pac J Cancer Prev	2016	2016/04/05
23348101	The effects of sunshields on red light running behavior of cyclists and electric bike riders	Zhang Y, Wu C.	Accid Anal Prev. 2013 Mar;52:210-8. doi: 10.1016/j.aap.2012.12.032. Epub 2013 Jan 21.	Zhang Y	Accid Anal Prev	2013	2013/01/26			10.1016/j.aap.2012.12.032
34444040	Active Aging in ASEAN Countries: Influences from Age-Friendly Environments, Lifestyles, and Socio-Demographic Factors	Tiraphat S, Kasemsup V, Buntup D, Munisamy M, Nguyen TH, Hpone Myint A.	Int J Environ Res Public Health. 2021 Aug 5;18(16):8290. doi: 10.3390/ijerph18168290.	Tiraphat S	Int J Environ Res Public Health	2021	2021/08/27	PMC8391192		10.3390/ijerph18168290
33138802	The burden and predisposing factors of non-communicable diseases in Mashhad University of Medical Sciences personnel: a prospective 15-year organizational cohort study protocol and baseline assessment	Tohidinezhad F, Khorsand A, Zakavi SR, Rezvani R, Zarei-Ghanavati S, Abrishami M, Moradi A, Tavakoli M, Farrokh D, Rad MP, Abbasi B, Ahadi M, Saleh LA, Tayebi M, Amini M, Poustchi H, Abu-Hanna A, Eslami S.	BMC Public Health. 2020 Nov 2;20(1):1637. doi: 10.1186/s12889-020-09704-3.	Tohidinezhad F	BMC Public Health	2020	2020/11/03	PMC7607841		10.1186/s12889-020-09704-3
23394327	Educating women for HIV prevention: does exposure to mass media make them more knowledgeable?	Jesmin SS, Chaudhuri S, Abdullah S.	Health Care Women Int. 2013;34(3-4):303-31. doi: 10.1080/07399332.2012.736571.	Jesmin SS	Health Care Women Int	2013	2013/02/12			10.1080/07399332.2012.736571
15835409	Public awareness and acceptance of tissue and organ donation	Ozdag N.	EDTNA ERCA J. 2004 Oct-Dec;30(4):188-95. doi: 10.1111/j.1755-6686.2004.tb00366.x.	Ozdag N	EDTNA ERCA J	2004	2005/04/20			10.1111/j.1755-6686.2004.tb00366.x
31898166	Perspectives of future pharmacists on the potential for development and implementation of pharmacist prescribing in Qatar	Diab MI, Ibrahim A, Abdallah O, El-Awaisi A, Zolezzi M, Ageeb RA, Elkhalifa WHI, Awaisu A.	Int J Clin Pharm. 2020 Feb;42(1):110-123. doi: 10.1007/s11096-019-00946-9. Epub 2020 Jan 2.	Diab MI	Int J Clin Pharm	2020	2020/01/04	PMC7162834		10.1007/s11096-019-00946-9
23659399	Outcomes in critical care delivery at Jimma University Specialised Hospital, Ethiopia	Smith ZA, Ayele Y, McDonald P.	Anaesth Intensive Care. 2013 May;41(3):363-8. doi: 10.1177/0310057X1304100314.	Smith ZA	Anaesth Intensive Care	2013	2013/05/11			10.1177/0310057X1304100314
26374293	A comparison of indices of glucose metabolism in five black populations: data from modeling the epidemiologic transition study (METS)	Atiase Y, Farni K, Plange-Rhule J, Luke A, Bovet P, Forrester TG, Lambert V, Levitt NS, Kliethermes S, Cao G, Durazo-Arvizu RA, Cooper RS, Dugas LR.	BMC Public Health. 2015 Sep 15;15:895. doi: 10.1186/s12889-015-2233-0.	Atiase Y	BMC Public Health	2015	2015/09/17	PMC4572672		10.1186/s12889-015-2233-0
15683076	Confronting the epidemic: the need for global solutions	Rigby NJ, Kumanyika S, James WP.	J Public Health Policy. 2004;25(3-4):418-34. doi: 10.1057/palgrave.jphp.3190040.	Rigby NJ	J Public Health Policy	2004	2005/02/03			10.1057/palgrave.jphp.3190040
29409333	Inconsistent Condom Use Among Male University Students in Northern Thailand	Pinyaphong J, Srithanaviboonchai K, Chariyalertsak S, Phornphibul P, Tangmunkongvorakul A, Musumari PM.	Asia Pac J Public Health. 2018 Mar;30(2):147-157. doi: 10.1177/1010539517753931. Epub 2018 Feb 6.	Pinyaphong J	Asia Pac J Public Health	2018	2018/02/08			10.1177/1010539517753931
26336956	Barriers to Cervical Cancer Screening in Burkina Faso: Needs for Patient and Professional Education	Compaore S, Ouedraogo CMR, Koanda S, Haynatzki G, Chamberlain RM, Soliman AS.	J Cancer Educ. 2016 Dec;31(4):760-766. doi: 10.1007/s13187-015-0898-9.	Compaore S	J Cancer Educ	2016	2015/09/05	PMC4779069	NIHMS721102	10.1007/s13187-015-0898-9
23707843	A case of taeniasis diagnosed postpartum	Noss MR, Gilmore K, Wittich AC.	Mil Med. 2013 Apr;178(4):e516-9. doi: 10.7205/MILMED-D-12-00396.	Noss MR	Mil Med	2013	2013/05/28			10.7205/MILMED-D-12-00396
32295942	Psychological distress and social media usage: A survey among undergraduates of a university in Calabar, Nigeria	Asibong U, Okafor CJ, Asibong I, Ayi E, Omoronyia O, Owoidoho U.	Niger Postgrad Med J. 2020 Apr-Jun;27(2):115-121. doi: 10.4103/npmj.npmj_169_19.	Asibong U	Niger Postgrad Med J	2020	2020/04/17			10.4103/npmj.npmj_169_19
16326768	Injury prevention education in medical schools: an international survey of medical students	Villaveces A, Kammeyer JA, Bencevic H.	Inj Prev. 2005 Dec;11(6):343-7. doi: 10.1136/ip.2005.009118.	Villaveces A	Inj Prev	2005	2005/12/06	PMC1730303		10.1136/ip.2005.009118
32713949	Early life exposure and its association with diseases in adulthood: review of longitudinal studies	Esparza-Aguilar M, Arroyo P, Gómez-Verján JC, Martín-Martín V.	Bol Med Hosp Infant Mex. 2020;77(4):153-165. doi: 10.24875/BMHIM.19000170.	Esparza-Aguilar M	Bol Med Hosp Infant Mex	2020	2020/07/28			10.24875/BMHIM.19000170
29306607	The Prevalence and Correlates of Frailty in Urban and Rural Populations in Latin America, China, and India: A 10/66 Population-Based Survey	Llibre Rodriguez JJ, Prina AM, Acosta D, Guerra M, Huang Y, Jacob KS, Jimenez-Velasquez IZ, Salas A, Sosa AL, Williams JD, Jotheeswaran AT, Acosta I, Liu Z, Prince MJ.	J Am Med Dir Assoc. 2018 Apr;19(4):287-295.e4. doi: 10.1016/j.jamda.2017.09.026. Epub 2018 Jan 3.	Llibre Rodriguez JJ	J Am Med Dir Assoc	2018	2018/01/08			10.1016/j.jamda.2017.09.026
26234124	Evaluation of pedestrian road traffic maxillofacial injuries in a Nigerian tertiary hospital	Aladelusi TO, Akinmoladun IV, Olusanya OO, Akadiri OA, Fasola AO.	Afr J Med Med Sci. 2014 Dec;43(4):353-9.	Aladelusi TO	Afr J Med Med Sci	2014	2015/08/04
28420404	Development of a spatial sampling protocol using GIS to measure health disparities in Bobo-Dioulasso, Burkina Faso, a medium-sized African city	Kassié D, Roudot A, Dessay N, Piermay JL, Salem G, Fournet F.	Int J Health Geogr. 2017 Apr 18;16(1):14. doi: 10.1186/s12942-017-0087-7.	Kassié D	Int J Health Geogr	2017	2017/04/20	PMC5395894		10.1186/s12942-017-0087-7
17493221	First experiences of pediatric kidney transplantation in Sri Lanka	Abeysekera CK, Gunasekara WD, Abegunawardena A, Buthpitiya AG, Lamawansa MD, Fernando O, Goonasekera CD.	Pediatr Transplant. 2007 Jun;11(4):408-13. doi: 10.1111/j.1399-3046.2006.00676.x.	Abeysekera CK	Pediatr Transplant	2007	2007/05/12			10.1111/j.1399-3046.2006.00676.x
17721098	Safety and efficacy of sperm washing in HIV-1-serodiscordant couples where the male is infected: results from the European CREAThE network	Bujan L, Hollander L, Coudert M, Gilling-Smith C, Vucetich A, Guibert J, Vernazza P, Ohl J, Weigel M, Englert Y, Semprini AE; CREAThE network.	AIDS. 2007 Sep 12;21(14):1909-14. doi: 10.1097/QAD.0b013e3282703879.	Bujan L	AIDS	2007	2007/08/28			10.1097/QAD.0b013e3282703879
21702285	Assessment of knowledge about evidence based medicine in medical students and doctors in a Pakistani health care setting	Irshad A, Ramzan M, Iqbal M.	J Ayub Med Coll Abbottabad. 2010 Apr-Jun;22(2):126-9.	Irshad A	J Ayub Med Coll Abbottabad	2010	2011/06/28
24083768	Breast self examination practice and breast cancer risk perception among female university students in Ajman	Al-Sharbatti SS, Shaikh RB, Mathew E, Salman Al-Biate MA.	Asian Pac J Cancer Prev. 2013;14(8):4919-23. doi: 10.7314/apjcp.2013.14.8.4919.	Al-Sharbatti SS	Asian Pac J Cancer Prev	2013	2013/10/03			10.7314/apjcp.2013.14.8.4919
24555674	The associations between unhealthy behaviours, mental stress, and low socio-economic status in an international comparison of representative samples from Thailand and England	Lazzarino AI, Yiengprugsawan V, Seubsman SA, Steptoe A, Sleigh AC.	Global Health. 2014 Feb 20;10:10. doi: 10.1186/1744-8603-10-10.	Lazzarino AI	Global Health	2014	2014/02/22	PMC3933467		10.1186/1744-8603-10-10
28524726	Objectively measured physical activity in Brazilians with visual impairment: description and associated factors	Barbosa Porcellis da Silva R, Marques AC, Reichert FF.	Disabil Rehabil. 2018 Sep;40(18):2131-2137. doi: 10.1080/09638288.2017.1327984. Epub 2017 May 19.	Barbosa Porcellis da Silva R	Disabil Rehabil	2018	2017/05/20			10.1080/09638288.2017.1327984
25338995	The Kuala Lumpur Qigong trial for women in the cancer survivorship phase-efficacy of a three-arm RCT to improve QOL	Loh SY, Lee SY, Murray L.	Asian Pac J Cancer Prev. 2014;15(19):8127-34. doi: 10.7314/apjcp.2014.15.19.8127.	Loh SY	Asian Pac J Cancer Prev	2014	2014/10/24			10.7314/apjcp.2014.15.19.8127
16537985	Factors associated with exclusive breast-feeding in Japan: for activities to support child-rearing with breast-feeding	Kaneko A, Kaneita Y, Yokoyama E, Miyake T, Harano S, Suzuki K, Ibuka E, Tsutsui T, YukoYamamoto, Ohida T.	J Epidemiol. 2006 Mar;16(2):57-63. doi: 10.2188/jea.16.57.	Kaneko A	J Epidemiol	2006	2006/03/16	PMC7560531		10.2188/jea.16.57
22984214	Approaches to increase arsenic awareness in Bangladesh: an evaluation of an arsenic education program	George CM, Factor-Litvak P, Khan K, Islam T, Singha A, Moon-Howard J, van Geen A, Graziano JH.	Health Educ Behav. 2013 Jun;40(3):331-8. doi: 10.1177/1090198112454735. Epub 2012 Sep 14.	George CM	Health Educ Behav	2013	2012/09/18	PMC3696588	NIHMS457917	10.1177/1090198112454735
30887839	Augmentative and alternative communication in the Philippines: a survey of speech-language pathologist competence, training, and practice	Chua ECK, Gorgon EJR.	Augment Altern Commun. 2019 Jun;35(2):156-166. doi: 10.1080/07434618.2019.1576223. Epub 2019 Mar 19.	Chua ECK	Augment Altern Commun	2019	2019/03/20			10.1080/07434618.2019.1576223
26017498	Association between employee benefits and frailty in community-dwelling older adults	Avila-Funes JA, Paniagua-Santos DL, Escobar-Rivera V, Navarrete-Reyes AP, Aguilar-Navarro S, Amieva H.	Geriatr Gerontol Int. 2016 May;16(5):606-11. doi: 10.1111/ggi.12523. Epub 2015 May 28.	Avila-Funes JA	Geriatr Gerontol Int	2016	2015/05/29			10.1111/ggi.12523
22929820	Prevalence of isolated diastolic hypertension and associated risk factors among adults in Kanpur, India	Midha T, Lalchandani A, Nath B, Kumari R, Pandey U.	Indian Heart J. 2012 Jul-Aug;64(4):374-9. doi: 10.1016/j.ihj.2012.06.007. Epub 2012 Jun 21.	Midha T	Indian Heart J	2012	2012/08/30	PMC3860613		10.1016/j.ihj.2012.06.007
23057375	Exploring dysmenorrhoea and menstrual experiences among Lebanese female adolescents	Santina T, Wehbe N, Ziade F.	East Mediterr Health J. 2012 Aug;18(8):857-63. doi: 10.26719/2012.18.8.857.	Santina T	East Mediterr Health J	2012	2012/10/13			10.26719/2012.18.8.857
30465690	Fast and furious: A neglected issue in health promotion among young drivers	Oviedo-Trespalacios O, Scott-Parker B.	Health Promot J Austr. 2019 Sep;30(3):311-316. doi: 10.1002/hpja.223. Epub 2018 Dec 9.	Oviedo-Trespalacios O	Health Promot J Austr	2019	2018/11/23			10.1002/hpja.223
22739695	Seroepidemiology of polioviruses among university students in northern Italy	Baldo V, Baldovin T, Cocchio S, Lazzari R, Saracino E, Bertoncello C, Buja A, Trevisan A.	Clin Vaccine Immunol. 2012 Aug;19(8):1292-5. doi: 10.1128/CVI.00054-12. Epub 2012 Jun 27.	Baldo V	Clin Vaccine Immunol	2012	2012/06/29	PMC3416076		10.1128/CVI.00054-12
11944708	Diagnostic value of dot-enzyme-immunoassay test to detect outer membrane protein antigen in sera of patients with typhoid fever	Purwaningsih S, Handojo I, Prihatini, Probohoesodo Y.	Southeast Asian J Trop Med Public Health. 2001 Sep;32(3):507-12.	Purwaningsih S	Southeast Asian J Trop Med Public Health	2001	2002/04/12
32235818	Successful Management of the First Case of a Metastasized Complete Mole in Form of Twin Pregnancy in Jordan	Sindiani A, Obeidat B, Alshdaifat E.	Am J Case Rep. 2020 Apr 1;21:e923395. doi: 10.12659/AJCR.923395.	Sindiani A	Am J Case Rep	2020	2020/04/03	PMC7162559		10.12659/AJCR.923395
23886151	Roles traditional healers play in cancer treatment in Malaysia: implications for health promotion and education	Merriam S, Muhamad M.	Asian Pac J Cancer Prev. 2013;14(6):3593-601. doi: 10.7314/apjcp.2013.14.6.3593.	Merriam S	Asian Pac J Cancer Prev	2013	2013/07/27			10.7314/apjcp.2013.14.6.3593
26386893	Pharmacists' counseling on oral contraceptives: A theory informed analysis	Amin ME, Chewning B.	Res Social Adm Pharm. 2016 Sep-Oct;12(5):669-81. doi: 10.1016/j.sapharm.2015.08.009. Epub 2015 Aug 29.	Amin ME	Res Social Adm Pharm	2016	2015/09/21			10.1016/j.sapharm.2015.08.009
25881047	The association of physical activity, body mass index and the blood pressure levels among urban poor youth in Accra, Ghana	Afrifa-Anane E, Agyemang C, Codjoe SN, Ogedegbe G, de-Graft Aikins A.	BMC Public Health. 2015 Mar 19;15:269. doi: 10.1186/s12889-015-1546-3.	Afrifa-Anane E	BMC Public Health	2015	2015/04/17	PMC4376361		10.1186/s12889-015-1546-3
17706257	Hypertension, urbanization, social and spatial disparities: a cross-sectional population-based survey in a West African urban environment (Ouagadougou, Burkina Faso)	Niakara A, Fournet F, Gary J, Harang M, Nébié LV, Salem G.	Trans R Soc Trop Med Hyg. 2007 Nov;101(11):1136-42. doi: 10.1016/j.trstmh.2007.07.002. Epub 2007 Aug 13.	Niakara A	Trans R Soc Trop Med Hyg	2007	2007/08/21			10.1016/j.trstmh.2007.07.002
22238330	Physical activity levels, ownership of goods promoting sedentary behaviour and risk of myocardial infarction: results of the INTERHEART study	Held C, Iqbal R, Lear SA, Rosengren A, Islam S, Mathew J, Yusuf S.	Eur Heart J. 2012 Feb;33(4):452-66. doi: 10.1093/eurheartj/ehr432. Epub 2012 Jan 11.	Held C	Eur Heart J	2012	2012/01/13			10.1093/eurheartj/ehr432
21710820	Community survey on blood donation practices in a northern state of Nigeria	Salaudeen AG, Musa OI, Awoyemi AO, Bolarinwa AO, Adegboye AO, Samuel SO.	J Prev Med Hyg. 2011 Mar;52(1):21-5.	Salaudeen AG	J Prev Med Hyg	2011	2011/06/30
27050185	International Mobile-Health Intervention on Physical Activity, Sitting, and Weight: The Stepathlon Cardiovascular Health Study	Ganesan AN, Louise J, Horsfall M, Bilsborough SA, Hendriks J, McGavigan AD, Selvanayagam JB, Chew DP.	J Am Coll Cardiol. 2016 May 31;67(21):2453-63. doi: 10.1016/j.jacc.2016.03.472. Epub 2016 Apr 3.	Ganesan AN	J Am Coll Cardiol	2016	2016/04/07			10.1016/j.jacc.2016.03.472
23531273	Overweight and obesity among African immigrants in Oslo	Gele AA, Mbalilaki AJ.	BMC Res Notes. 2013 Mar 26;6:119. doi: 10.1186/1756-0500-6-119.	Gele AA	BMC Res Notes	2013	2013/03/28	PMC3617999		10.1186/1756-0500-6-119
30597481	Healthy lifestyle and breast cancer risk: A case-control study in Morocco	Khalis M, Chajès V, Moskal A, Biessy C, Huybrechts I, Rinaldi S, Dossus L, Charaka H, Mellas N, Nejjari C, Dorn J, Soliman AS, Romieu I, El Rhazi K, Charbotel B.	Cancer Epidemiol. 2019 Feb;58:160-166. doi: 10.1016/j.canep.2018.12.012. Epub 2018 Dec 29.	Khalis M	Cancer Epidemiol	2019	2019/01/01			10.1016/j.canep.2018.12.012
17722417	Cardiac risk indices of staff of Federal University Of Technology Owerri, Imo State, Nigeria	Emerole CO, Aguwa EN, Onwasigwe CN, Nwakoby BA.	Tanzan Health Res Bull. 2007 May;9(2):132-5. doi: 10.4314/thrb.v9i2.14316.	Emerole CO	Tanzan Health Res Bull	2007	2007/08/29			10.4314/thrb.v9i2.14316
15267039	Using body diagrams and disease protocols as part of an integrated approach to the medical consultation in Nepal	McKellar AT, Rutland-Brown W.	Trop Doct. 2004 Jul;34(3):140-4. doi: 10.1177/004947550403400304.	McKellar AT	Trop Doct	2004	2004/07/23			10.1177/004947550403400304
26787268	Development and evaluation of the Andhra Pradesh Children and Parent Study Physical Activity Questionnaire (APCAPS-PAQ): a cross-sectional study	Matsuzaki M, Sullivan R, Ekelund U, Krishna KVR, Kulkarni B, Collier T, Ben-Shlomo Y, Kinra S, Kuper H.	BMC Public Health. 2016 Jan 19;16:48. doi: 10.1186/s12889-016-2706-9.	Matsuzaki M	BMC Public Health	2016	2016/01/21	PMC4717598		10.1186/s12889-016-2706-9
32335621	Knowledge on Diet among the Hypertensive Patients in a Tertiary Care Center Nepal: A Descriptive Cross-sectional Study	Maharjan N, Maharjan N, Li R.	JNMA J Nepal Med Assoc. 2020 Feb;58(222):98-101. doi: 10.31729/jnma.4815.	Maharjan N	JNMA J Nepal Med Assoc	2020	2020/04/27	PMC7654453		10.31729/jnma.4815
27775469	Association of Different Physical Activity Domains on All-Cause Mortality in Adults Participating in Primary Care in the Brazilian National Health System: 4-Year Follow-up	Turi BC, Codogno JS, Fernandes RA, Sui X, Lavie CJ, Blair SN, Monteiro HL.	J Phys Act Health. 2017 Jan;14(1):45-51. doi: 10.1123/jpah.2016-0067. Epub 2016 Oct 24.	Turi BC	J Phys Act Health	2017	2016/10/25			10.1123/jpah.2016-0067
15722365	Influence of known psychosocial smoking risk factors on Egyptian adolescents' cigarette smoking behavior	Islam SM, Johnson CA.	Health Promot Int. 2005 Jun;20(2):135-45. doi: 10.1093/heapro/dah604. Epub 2005 Feb 18.	Islam SM	Health Promot Int	2005	2005/02/22			10.1093/heapro/dah604
29168897	Early socioeconomic conditions and severe tooth loss in middle-aged Costa Ricans	Fantin R, Delpierre C, Kelly-Irving M, Barboza Solís C.	Community Dent Oral Epidemiol. 2018 Apr;46(2):178-184. doi: 10.1111/cdoe.12351. Epub 2017 Nov 23.	Fantin R	Community Dent Oral Epidemiol	2018	2017/11/24			10.1111/cdoe.12351
33821817	The Association Between Leisure-time Physical Activity, Sedentary Behavior, and Low Back Pain: A Cross-sectional Analysis in Primary Care Settings	Lemes ÍR, Pinto RZ, Turi Lynch BC, Codogno JS, Oliveira CB, Ross LM, Araújo Fernandes R, Monteiro HL.	Spine (Phila Pa 1976). 2021 May 1;46(9):596-602. doi: 10.1097/BRS.0000000000003996.	Lemes ÍR	Spine (Phila Pa 1976)	2021	2021/04/06			10.1097/BRS.0000000000003996
25698351	Gait speed and cognitive decline over 2 years in the Ibadan study of aging	Ojagbemi A, D'Este C, Verdes E, Chatterji S, Gureje O.	Gait Posture. 2015 Feb;41(2):736-40. doi: 10.1016/j.gaitpost.2015.01.011. Epub 2015 Jan 20.	Ojagbemi A	Gait Posture	2015	2015/02/21	PMC4392394		10.1016/j.gaitpost.2015.01.011
25339016	Role of tobacco warning labels in informing smokers about risks of smoking among bus drivers in Mangalore, India	Mallikarjun S, Rao A, Rajesh G, Shenoy R, Bh MP.	Asian Pac J Cancer Prev. 2014;15(19):8265-70. doi: 10.7314/apjcp.2014.15.19.8265.	Mallikarjun S	Asian Pac J Cancer Prev	2014	2014/10/24			10.7314/apjcp.2014.15.19.8265
32838796	Trends and correlates of meeting 24-hour movement guidelines: a 15-year study among 167,577 Thai adults	Liangruenrom N, Dumuid D, Craike M, Biddle SJH, Pedisic Z.	Int J Behav Nutr Phys Act. 2020 Aug 24;17(1):106. doi: 10.1186/s12966-020-01011-9.	Liangruenrom N	Int J Behav Nutr Phys Act	2020	2020/08/26	PMC7446156		10.1186/s12966-020-01011-9
24517103	Community health workers: to train or to restrain? A longitudinal survey to assess the impact of training community health workers in the Bolama Region, Guinea-Bissau	Lopes SC, Cabral AJ, de Sousa B.	Hum Resour Health. 2014 Feb 11;12:8. doi: 10.1186/1478-4491-12-8.	Lopes SC	Hum Resour Health	2014	2014/02/13	PMC3924622		10.1186/1478-4491-12-8
16977818	An assessment study of maternal mortality ratio databank in five districts of North Western Frontier Province Pakistan	Farooq N, Jadoon H, Masood TI, Wazir MS, Farooq U, Lodhi MS.	J Ayub Med Coll Abbottabad. 2006 Apr-Jun;18(2):64-8.	Farooq N	J Ayub Med Coll Abbottabad	2006	2006/09/19
24377620	Conventional radiotherapy with concurrent weekly Cisplatin in locally advanced head and neck cancers of squamous cell origin - a single institution experience	Dimri K, Pandey AK, Trehan R, Rai B, Kumar A.	Asian Pac J Cancer Prev. 2013;14(11):6883-8. doi: 10.7314/apjcp.2013.14.11.6883.	Dimri K	Asian Pac J Cancer Prev	2013	2014/01/01			10.7314/apjcp.2013.14.11.6883
11238779	Independent effects of income and education on the risk of obesity in the Brazilian adult population	Monteiro CA, Conde WL, Popkin BM.	J Nutr. 2001 Mar;131(3):881S-886S. doi: 10.1093/jn/131.3.881S.	Monteiro CA	J Nutr	2001	2001/03/10			10.1093/jn/131.3.881S
32165809	Increased Uric Acid and Life Style Factors Associated with Metabolic Syndrome in Thais	Klongthalay S, Suriyaprom K.	Ethiop J Health Sci. 2020 Mar;30(2):199-208. doi: 10.4314/ejhs.v30i2.7.	Klongthalay S	Ethiop J Health Sci	2020	2020/03/14	PMC7060378		10.4314/ejhs.v30i2.7
24628997	Physical activity level and its sociodemographic correlates in a peri-urban Nepalese population: a cross-sectional study from the Jhaukhel-Duwakot health demographic surveillance site	Vaidya A, Krettek A.	Int J Behav Nutr Phys Act. 2014 Mar 14;11(1):39. doi: 10.1186/1479-5868-11-39.	Vaidya A	Int J Behav Nutr Phys Act	2014	2014/03/18	PMC3984675		10.1186/1479-5868-11-39
22514690	Association of sedentary behaviour with metabolic syndrome: a meta-analysis	Edwardson CL, Gorely T, Davies MJ, Gray LJ, Khunti K, Wilmot EG, Yates T, Biddle SJ.	PLoS One. 2012;7(4):e34916. doi: 10.1371/journal.pone.0034916. Epub 2012 Apr 13.	Edwardson CL	PLoS One	2012	2012/04/20	PMC3325927		10.1371/journal.pone.0034916
20702907	Characteristics of the built environment associated with leisure-time physical activity among adults in Bogotá, Colombia: a multilevel study	Gomez LF, Sarmiento OL, Parra DC, Schmid TL, Pratt M, Jacoby E, Neiman A, Cervero R, Mosquera J, Rutt C, Ardila M, Pinzón JD.	J Phys Act Health. 2010 Jul;7 Suppl 2:S196-203. doi: 10.1123/jpah.7.s2.s196.	Gomez LF	J Phys Act Health	2010	2010/08/13			10.1123/jpah.7.s2.s196
18492676	Common clinical features of diabetic foot ulcers: perspectives from a developing nation	Ogbera OA, Osa E, Edo A, Chukwum E.	Int J Low Extrem Wounds. 2008 Jun;7(2):93-8. doi: 10.1177/1534734608318236.	Ogbera OA	Int J Low Extrem Wounds	2008	2008/05/22			10.1177/1534734608318236
19413213	Repeatability and validity of IUATLD Respiratory Questionnaire responses as a measure of asthma in an Ethiopian population	Denboba W, Venn A, Britton J, Davey G.	East Afr Med J. 2008 Dec;85(12):582-8. doi: 10.4314/eamj.v85i12.43536.	Denboba W	East Afr Med J	2008	2009/05/06			10.4314/eamj.v85i12.43536
25239653	Prevalence of leisure-time sedentary behaviour and sociodemographic correlates: a cross-sectional study in Spanish adults	Macías R, Garrido-Muñoz M, Tejero-González CM, Lucia A, López-Adán E, Rodríguez-Romo G.	BMC Public Health. 2014 Sep 19;14:972. doi: 10.1186/1471-2458-14-972.	Macías R	BMC Public Health	2014	2014/09/21	PMC4177254		10.1186/1471-2458-14-972
19953839	Epidemiology of leisure, transportation, occupational, and household physical activity: prevalence and associated factors	Florindo AA, Guimarães VV, Cesar CL, Barros MB, Alves MC, Goldbaum M.	J Phys Act Health. 2009 Sep;6(5):625-32. doi: 10.1123/jpah.6.5.625.	Florindo AA	J Phys Act Health	2009	2009/12/04			10.1123/jpah.6.5.625
17139405	Clinical spectrum of Parkinson's disease from Pakistan	Khealani BA, Baig SM.	Singapore Med J. 2006 Dec;47(12):1075-9.	Khealani BA	Singapore Med J	2006	2006/12/02
17364980	Linking cervical cancer to the human papillomavirus: findings from a qualitative study with Mexican women	Garcia SG, Becker D, Tatum C, Aldrich T, Fernández-C A.	Health Care Women Int. 2007 Feb;28(2):192-205. doi: 10.1080/07399330601128684.	Garcia SG	Health Care Women Int	2007	2007/03/17			10.1080/07399330601128684
27940536	Residential area and physical activity: A multi-level study of 68,000 adults in Stockholm County	Svensson AC, Stjernschantz Forsberg J, Seblova D, Lager A.	Scand J Public Health. 2017 Feb;45(1):25-32. doi: 10.1177/1403494816682377. Epub 2016 Dec 8.	Svensson AC	Scand J Public Health	2017	2016/12/13			10.1177/1403494816682377
24579489	What do medical interns in Nigeria think of the white coat? A cross sectional study	Esezobor CI, Adeniyi OF, Makwe CC, Kanu OO, Bello T.	Nig Q J Hosp Med. 2013 Jan-Mar;23(1):22-6.	Esezobor CI	Nig Q J Hosp Med	2013	2014/03/04
36372147	Causal effects of air pollution on mental health among Adults--An exploration of susceptible populations and the role of physical activity based on a longitudinal nationwide cohort in China	Ju K, Lu L, Wang W, Chen T, Yang C, Zhang E, Xu Z, Li S, Song J, Pan J, Guo Y.	Environ Res. 2023 Jan 15;217:114761. doi: 10.1016/j.envres.2022.114761. Epub 2022 Nov 11.	Ju K	Environ Res	2023	2022/11/13			10.1016/j.envres.2022.114761
27563697	Functional recovery after stroke in Benin: A six-month follow-up study	Kossi O, Batcho CS, Adoukonou T, Thonnard JL.	J Rehabil Med. 2016 Oct 5;48(8):671-675. doi: 10.2340/16501977-2128.	Kossi O	J Rehabil Med	2016	2016/08/27			10.2340/16501977-2128
26289519	Self-reported physical activity among health care professionals in South-West Nigeria	Iwuala SO, Sekoni AO, Olamoyegun MA, Akanbi MA, Sabir AA, Ayankogbe OO.	Niger J Clin Pract. 2015 Nov-Dec;18(6):790-5. doi: 10.4103/1119-3077.163275.	Iwuala SO	Niger J Clin Pract	2015	2015/08/21			10.4103/1119-3077.163275
21292702	Performance factors of mobile rich media job aids for community health workers	Florez-Arango JF, Iyengar MS, Dunn K, Zhang J.	J Am Med Inform Assoc. 2011 Mar-Apr;18(2):131-7. doi: 10.1136/jamia.2010.010025. Epub 2011 Feb 2.	Florez-Arango JF	J Am Med Inform Assoc	2011	2011/02/05	PMC3116248		10.1136/jamia.2010.010025
23631758	Association between serum uric acid levels and cardiovascular risk among university workers from the State of Mexico: a nested case-control study	Cerecero P, Hernández-Prado B, Denova E, Valdés R, Vázquez G, Camarillo E, Huitrón G.	BMC Public Health. 2013 May 1;13:415. doi: 10.1186/1471-2458-13-415.	Cerecero P	BMC Public Health	2013	2013/05/02	PMC3648412		10.1186/1471-2458-13-415
20836313	Research productivity of junior academic staff at a tertiary medical college in south west, Nigeria	Lesi OA, Orenuga OO, Roberts A, Abudu OO.	Nig Q J Hosp Med. 2009 Apr-Jun;19(2):119-24.	Lesi OA	Nig Q J Hosp Med	2009	2010/09/15
25735392	Knowledge and awareness about breast cancer and its early symptoms among medical and non-medical students of Southern Punjab, Pakistan	Noreen M, Murad S, Furqan M, Sultan A, Bloodsworth P.	Asian Pac J Cancer Prev. 2015;16(3):979-84. doi: 10.7314/apjcp.2015.16.3.979.	Noreen M	Asian Pac J Cancer Prev	2015	2015/03/05			10.7314/apjcp.2015.16.3.979
34019238	Short-term Outcomes of Gastric Cancer at University Teaching Hospital of Kigali (CHUK), Rwanda	Niyongombwa I, Karenzi ID, Sibomana I, Muvunyi V, Kagimbangabo JMV, Urimubabo JC, Nifasha A, Abahuje E.	J Gastrointest Cancer. 2022 Sep;53(3):520-527. doi: 10.1007/s12029-021-00645-7. Epub 2021 May 21.	Niyongombwa I	J Gastrointest Cancer	2022	2021/05/21			10.1007/s12029-021-00645-7
11880918	Knee arthrodesis with a temporary spacer performed in malignant tumor around the knee	Donati D, Giacomini S, Gozzi E, Sorin E, Borz S, Mercuri M, Bacci G.	Arch Orthop Trauma Surg. 2002 Mar;122(2):123-8. doi: 10.1007/s004020100327.	Donati D	Arch Orthop Trauma Surg	2002	2002/03/07			10.1007/s004020100327
28479921	Self-Medication in University Students from the City of Mansoura, Egypt	Helal RM, Abou-ElWafa HS.	J Environ Public Health. 2017;2017:9145193. doi: 10.1155/2017/9145193. Epub 2017 Apr 5.	Helal RM	J Environ Public Health	2017	2017/05/09	PMC5396441		10.1155/2017/9145193
16378346	Predictors of South African male testosterone levels: the THUSA study	Gray PB, Kruger A, Huisman HW, Wissing MP, Vorster HH.	Am J Hum Biol. 2006 Jan;18(1):123-32. doi: 10.1002/ajhb.20471.	Gray PB	Am J Hum Biol	2006	2005/12/27			10.1002/ajhb.20471
33402989	Physical activity participation is associated with higher quality of life scores in men with alcohol use disorders: a study from Uganda	Vancampfort D, Hallgren M, Mutamba BB, Van Damme T, Probst M, van Winkel R, Myin-Germeys I, De Hert M, Mugisha J.	Afr Health Sci. 2020 Sep;20(3):1407-1415. doi: 10.4314/ahs.v20i3.46.	Vancampfort D	Afr Health Sci	2020	2021/01/06	PMC7751549		10.4314/ahs.v20i3.46
26838230	Nurses, Healthy Women and Preventive Gynecological Examinations--Vlora City Scenario, Albania	Kamberi F, Theodhosi G, Ndreu V, Sinaj E, Stramarko Y, Kamberi L.	Asian Pac J Cancer Prev. 2016;17(1):311-4. doi: 10.7314/apjcp.2016.17.1.311.	Kamberi F	Asian Pac J Cancer Prev	2016	2016/02/04			10.7314/apjcp.2016.17.1.311
35041995	The role of positive behaviors, attitudes and virtues in the mental health of community-dwelling older adults: A 1-year follow-up study	Martins ELM, Salamene LC, Lucchetti ALG, Lucchetti G.	J Psychosom Res. 2022 Mar;154:110721. doi: 10.1016/j.jpsychores.2022.110721. Epub 2022 Jan 12.	Martins ELM	J Psychosom Res	2022	2022/01/18			10.1016/j.jpsychores.2022.110721
25333208	Genetic background and risk of postpartum haemorrhage: results from an Italian cohort of 3219 women	Biguzzi E, Franchi F, Acaia B, Ossola W, Nava U, Paraboschi EM, Asselta R, Peyvandi F.	Haemophilia. 2014 Nov;20(6):e377-83. doi: 10.1111/hae.12514. Epub 2014 Oct 21.	Biguzzi E	Haemophilia	2014	2014/10/22			10.1111/hae.12514
21192513	Risk factors for cardiovascular diseases: is the social gradient reversing in northern India?	Kar SS, Thakur JS, Virdi NK, Jain S, Kumar R.	Natl Med J India. 2010 Jul-Aug;23(4):206-9.	Kar SS	Natl Med J India	2010	2011/01/01
16269586	Determining lifestyle correlates of body mass index using multilevel analyses: the Tromsø Study, 1979-2001	Wilsgaard T, Jacobsen BK, Arnesen E.	Am J Epidemiol. 2005 Dec 15;162(12):1179-88. doi: 10.1093/aje/kwi328. Epub 2005 Nov 3.	Wilsgaard T	Am J Epidemiol	2005	2005/11/05			10.1093/aje/kwi328
31933310	Benzodiazepine Use Among Resident Doctors In Tertiary Care Hospital	Khan AA, Din IU, Khan AN, Khan I, Hanif H, Nawaz H.	J Ayub Med Coll Abbottabad. 2019 Oct-Dec;31(4):553-557.	Khan AA	J Ayub Med Coll Abbottabad	2019	2020/01/15
25464872	Cross-sectional schooling-health associations misrepresented causal schooling effects on adult health and health-related behaviors: evidence from the Chinese Adults Twins Survey	Behrman JR, Xiong Y, Zhang J.	Soc Sci Med. 2015 Feb;127:190-7. doi: 10.1016/j.socscimed.2014.11.011. Epub 2014 Nov 8.	Behrman JR	Soc Sci Med	2015	2014/12/04	PMC4323945	NIHMS644573	10.1016/j.socscimed.2014.11.011
25904444	Inflammatory markers and physical performance in middle-aged and older people in Indonesia	Sujarwoto S, Tampubolon G.	Age Ageing. 2015 Jul;44(4):610-5. doi: 10.1093/ageing/afv052. Epub 2015 Apr 22.	Sujarwoto S	Age Ageing	2015	2015/04/24			10.1093/ageing/afv052
20496568	Assessment of needs and quality care issues of women with leprosy	John AS, Rao PS, Das S.	Lepr Rev. 2010 Mar;81(1):34-40.	John AS	Lepr Rev	2010	2010/05/26
30188904	Typhoid fever in Santiago, Chile: Insights from a mathematical model utilizing venerable archived data from a successful disease control program	Gauld JS, Hu H, Klein DJ, Levine MM.	PLoS Negl Trop Dis. 2018 Sep 6;12(9):e0006759. doi: 10.1371/journal.pntd.0006759. eCollection 2018 Sep.	Gauld JS	PLoS Negl Trop Dis	2018	2018/09/07	PMC6143279		10.1371/journal.pntd.0006759
20147651	Prevalence and correlates of functional status in an older community--representative sample in Brazil	Fillenbaum GG, Blay SL, Andreoli SB, Gastal FL.	J Aging Health. 2010 Apr;22(3):362-83. doi: 10.1177/0898264309359307. Epub 2010 Feb 10.	Fillenbaum GG	J Aging Health	2010	2010/02/12	PMC3683864	NIHMS464051	10.1177/0898264309359307
20494235	Built environment attributes and walking patterns among the elderly population in Bogotá	Gómez LF, Parra DC, Buchner D, Brownson RC, Sarmiento OL, Pinzón JD, Ardila M, Moreno J, Serrato M, Lobelo F.	Am J Prev Med. 2010 Jun;38(6):592-9. doi: 10.1016/j.amepre.2010.02.005.	Gómez LF	Am J Prev Med	2010	2010/05/25			10.1016/j.amepre.2010.02.005
12718834	Risk of giardiasis in Aucklanders: a case-control study	Hoque ME, Hope VT, Kjellström T, Scragg R, Lay-Yee R.	Int J Infect Dis. 2002 Sep;6(3):191-7. doi: 10.1016/s1201-9712(02)90110-4.	Hoque ME	Int J Infect Dis	2002	2003/04/30			10.1016/s1201-9712(02)90110-4
31999630	Investigating knowledge regarding antibiotics among pharmacy and allied health sciences students in a Sri Lankan university	Sakeena MH, Bennett AA, Mohamed F, Herath HM, Gawarammane I, McLachlan AJ.	J Infect Dev Ctries. 2018 Sep 30;12(9):726-732. doi: 10.3855/jidc.10388.	Sakeena MH	J Infect Dev Ctries	2018	2020/01/31			10.3855/jidc.10388
21880235	Convergence of prevalence rates of diabetes and cardiometabolic risk factors in middle and low income groups in urban India: 10-year follow-up of the Chennai Urban Population Study	Deepa M, Anjana RM, Manjula D, Narayan KM, Mohan V.	J Diabetes Sci Technol. 2011 Jul 1;5(4):918-27. doi: 10.1177/193229681100500415.	Deepa M	J Diabetes Sci Technol	2011	2011/09/02	PMC3192599		10.1177/193229681100500415
28545129	Direct and indirect costs of diabetes mellitus in Mali: A case-control study	Bermudez-Tamayo C, Besançon S, Johri M, Assa S, Brown JB, Ramaiya K.	PLoS One. 2017 May 18;12(5):e0176128. doi: 10.1371/journal.pone.0176128. eCollection 2017.	Bermudez-Tamayo C	PLoS One	2017	2017/05/26	PMC5436679		10.1371/journal.pone.0176128
25597250	Geriatric oral health predicaments in New Delhi, India	Singh A, Purohit BM, Masih N.	Geriatr Gerontol Int. 2016 Jan;16(1):37-45. doi: 10.1111/ggi.12434. Epub 2015 Jan 17.	Singh A	Geriatr Gerontol Int	2016	2015/01/20			10.1111/ggi.12434
28488614	Safety and efficacy of therapeutic membrane plasmapheresis in the treatment of Guillain-Barré syndrome: A study from a tertiary care hospital from India	Vikrant S, Thakur S, Sharma A, Gupta D, Sharma S.	Neurol India. 2017 May-Jun;65(3):527-531. doi: 10.4103/neuroindia.NI_907_15.	Vikrant S	Neurol India	2017	2017/05/11			10.4103/neuroindia.NI_907_15
21816529	Early life undernutrition and chronic diseases at older ages: the effects of the Dutch famine on cardiovascular diseases and diabetes	Portrait F, Teeuwiszen E, Deeg D.	Soc Sci Med. 2011 Sep;73(5):711-8. doi: 10.1016/j.socscimed.2011.04.005. Epub 2011 Jul 12.	Portrait F	Soc Sci Med	2011	2011/08/06			10.1016/j.socscimed.2011.04.005
12691184	Healthy diet and lifestyle clustering and glucose intolerance	Perry IJ.	Proc Nutr Soc. 2002 Nov;61(4):543-51. doi: 10.1079/pns2002196.	Perry IJ	Proc Nutr Soc	2002	2003/04/15			10.1079/pns2002196
27905949	Burden of cumulative risk factors associated with non-communicable diseases among adults in Uganda: evidence from a national baseline survey	Wesonga R, Guwatudde D, Bahendeka SK, Mutungi G, Nabugoomu F, Muwonge J.	Int J Equity Health. 2016 Dec 1;15(1):195. doi: 10.1186/s12939-016-0486-6.	Wesonga R	Int J Equity Health	2016	2016/12/02	PMC5133748		10.1186/s12939-016-0486-6
30091259	The effects of resilience and turnover intention on nurses' burnout: Findings from a comparative cross-sectional study	Guo YF, Plummer V, Lam L, Wang Y, Cross W, Zhang JP.	J Clin Nurs. 2019 Feb;28(3-4):499-508. doi: 10.1111/jocn.14637. Epub 2018 Sep 3.	Guo YF	J Clin Nurs	2019	2018/08/10			10.1111/jocn.14637
24460319	Implementing a cervical cancer awareness program in low- income settings in Western China: a community-based locally affordable intervention for risk reduction	Simayi D, Yang L, Li F, Wang YH, Amanguli A, Zhang W, Mohemaiti M, Tao L, Zhao J, Jing MX, Wang W, Saimaiti A, Zou XG, Maimaiti A, Ma ZP, Hao XL, Duan F, Jing F, Bai HL, Liu Z, Zhang L, Chen C, Cong L, Zhang X, Zhang HY, Zhan JQ, Zhang WJ.	Asian Pac J Cancer Prev. 2013;14(12):7459-66. doi: 10.7314/apjcp.2013.14.12.7459.	Simayi D	Asian Pac J Cancer Prev	2013	2014/01/28			10.7314/apjcp.2013.14.12.7459
24237819	Socioeconomic, demographic study on substance abuse among students of professional college in a southern town, Berhampur of Odisha state (India)	Mohanty S, Tripathy R, Palo SK, Jena D.	J Forensic Leg Med. 2013 Nov;20(8):1057-62. doi: 10.1016/j.jflm.2013.09.018. Epub 2013 Oct 7.	Mohanty S	J Forensic Leg Med	2013	2013/11/19			10.1016/j.jflm.2013.09.018
18498665	Ethnopharmacological survey of Samburu district, Kenya	Nanyingi MO, Mbaria JM, Lanyasunya AL, Wagate CG, Koros KB, Kaburia HF, Munenge RW, Ogara WO.	J Ethnobiol Ethnomed. 2008 May 23;4:14. doi: 10.1186/1746-4269-4-14.	Nanyingi MO	J Ethnobiol Ethnomed	2008	2008/05/24	PMC2412850		10.1186/1746-4269-4-14
22524650	Work-related musculoskeletal complaints among workers of Iranian aluminum industries	Aghilinejad M, Javad Mousavi SA, Nouri MK, Ahmadi AB.	Arch Environ Occup Health. 2012;67(2):98-102. doi: 10.1080/19338244.2011.586383.	Aghilinejad M	Arch Environ Occup Health	2012	2012/04/25			10.1080/19338244.2011.586383
22120486	Effectiveness of interventions to reduce coronary heart disease risk	Adedeji OO, Oyakhire GK, Saeed AK, Ghamdi AI.	West Afr J Med. 2011 May-Jun;30(3):197-201.	Adedeji OO	West Afr J Med	2011	2011/11/29
27928900	Determining the health-related quality of life in individuals with haemophilia in developing economies: results from the Brazilian population	Salomon T, Chaves DG, Brener S, Martins PR, Mambrini JV, Peixoto SV.	Haemophilia. 2017 Jan;23(1):42-49. doi: 10.1111/hae.13130. Epub 2016 Dec 8.	Salomon T	Haemophilia	2017	2016/12/09			10.1111/hae.13130
24503948	The S-TOFHLA as a measure of functional literacy in patients with mild Alzheimer's disease or mild cognitive impairment	de Oliveira MO, Nitrini R, Brucki SM.	Arch Clin Neuropsychol. 2014 May;29(3):269-77. doi: 10.1093/arclin/act120. Epub 2014 Feb 5.	de Oliveira MO	Arch Clin Neuropsychol	2014	2014/02/08			10.1093/arclin/act120
20716377	Prevalence and correlates of physical disability and functional limitation among community dwelling older people in rural Malaysia, a middle income country	Hairi NN, Bulgiba A, Cumming RG, Naganathan V, Mudla I.	BMC Public Health. 2010 Aug 18;10:492. doi: 10.1186/1471-2458-10-492.	Hairi NN	BMC Public Health	2010	2010/08/19	PMC2933720		10.1186/1471-2458-10-492
34774942	Long-term exposure to ozone and diabetes incidence: A longitudinal cohort study in China	Wang Y, Cao R, Xu Z, Jin J, Wang J, Yang T, Wei J, Huang J, Li G.	Sci Total Environ. 2022 Apr 10;816:151634. doi: 10.1016/j.scitotenv.2021.151634. Epub 2021 Nov 12.	Wang Y	Sci Total Environ	2022	2021/11/14			10.1016/j.scitotenv.2021.151634
22552579	Unmet refractive need and its determinants in Shahroud, Iran	Emamian MH, Zeraati H, Majdzadeh R, Shariati M, Hashemi H, Fotouhi A.	Int Ophthalmol. 2012 Aug;32(4):329-36. doi: 10.1007/s10792-012-9567-8. Epub 2012 May 3.	Emamian MH	Int Ophthalmol	2012	2012/05/04			10.1007/s10792-012-9567-8
30871485	Exploring the complex relationship between women's sanitation practices and household diarrhea in the slums of Nairobi: a cross-sectional study	Winter S, Dzombo MN, Barchi F.	BMC Infect Dis. 2019 Mar 11;19(1):242. doi: 10.1186/s12879-019-3875-9.	Winter S	BMC Infect Dis	2019	2019/03/16	PMC6419495		10.1186/s12879-019-3875-9
33229773	Clinicopathological Spectrum of Renal Amyloidosis in Young	Garg N, Jain S, Chauhan S, Dixit S, Sharma S.	Saudi J Kidney Dis Transpl. 2020 Sep-Oct;31(5):1085-1090. doi: 10.4103/1319-2442.301175.	Garg N	Saudi J Kidney Dis Transpl	2020	2020/11/24			10.4103/1319-2442.301175
24283097	Perception of infertility and acceptability of assisted reproduction technology in northern Nigeria	Iliyasu Z, Galadanci HS, Abubakar IS, Bashir FM, Salihu HM, Aliyu MH.	Niger J Med. 2013 Oct-Dec;22(4):341-7.	Iliyasu Z	Niger J Med	2013	2013/11/29
31877917	Employment Experiences among Young Malaysian Adults with Learning Disabilities	Harun D, Che' Din N, Mohd Rasdi HF, Shamsuddin K.	Int J Environ Res Public Health. 2019 Dec 23;17(1):115. doi: 10.3390/ijerph17010115.	Harun D	Int J Environ Res Public Health	2019	2019/12/28	PMC6982074		10.3390/ijerph17010115
26030071	Knowledge, Attitudes Toward, and Acceptability of Genetic Modification among Western Balkan University Students of Life Sciences (AGREE Study)	Veličković V, Jović M, Nalić E, Višnjić A, Radulović O, Šagrić Č, Ćirić M.	J Am Coll Nutr. 2016;35(2):150-60; quiz 161-2. doi: 10.1080/07315724.2014.1003115. Epub 2015 Jun 1.	Veličković V	J Am Coll Nutr	2016	2015/06/02			10.1080/07315724.2014.1003115
30596085	Factors Associated with Depression among the Elderly Living in Urban Vietnam	Dao ATM, Nguyen VT, Nguyen HV, Nguyen LTK.	Biomed Res Int. 2018 Nov 25;2018:2370284. doi: 10.1155/2018/2370284. eCollection 2018.	Dao ATM	Biomed Res Int	2018	2019/01/01	PMC6286754		10.1155/2018/2370284
22581670	Accuracy of concurrent visual and cytology screening in detecting cervical cancer precursors in rural India	Deodhar K, Sankaranarayanan R, Jayant K, Jeronimo J, Thorat R, Hingmire S, Muwonge R, Chiwate A, Deshpande R, Ajit D, Kelkar R, Rekhi B, Ruben I, Malvi SG, Chinoy R, Jambhekar N, Nene BM.	Int J Cancer. 2012 Sep 15;131(6):E954-62. doi: 10.1002/ijc.27633. Epub 2012 May 30.	Deodhar K	Int J Cancer	2012	2012/05/15			10.1002/ijc.27633
20622414	Call centre employees and tobacco dependence: making a difference	Mishra GA, Majmudar PV, Gupta SD, Rane PS, Hardikar NM, Shastri SS.	Indian J Cancer. 2010 Jul;47 Suppl 1:43-52. doi: 10.4103/0019-509X.63860.	Mishra GA	Indian J Cancer	2010	2010/07/13			10.4103/0019-509X.63860
26567471	Factors associated with Allergic Rhinitis in Colombian subpopulations aged 1 to 17 and 18 to 59	Peñaranda A, Garcia E, Barragán AM, Rondón MA, Pérez A, Rojas MX, Caraballo L, Dennis RJ.	Rhinology. 2016 Mar;54(1):56-67. doi: 10.4193/Rhino14.234.	Peñaranda A	Rhinology	2016	2015/11/17			10.4193/Rhino14.234
25391290	A theory-based intervention to improve breast cancer awareness and screening in Jamaica	Anakwenze CP, Coronado-Interis E, Aung M, Jolly PE.	Prev Sci. 2015 May;16(4):578-85. doi: 10.1007/s11121-014-0529-4.	Anakwenze CP	Prev Sci	2015	2014/11/14	PMC6779134	NIHMS1053087	10.1007/s11121-014-0529-4
23421896	Exercise advice by humans versus computers: maintenance effects at 18 months	King AC, Hekler EB, Castro CM, Buman MP, Marcus BH, Friedman RH, Napolitano MA.	Health Psychol. 2014 Feb;33(2):192-6. doi: 10.1037/a0030646. Epub 2013 Feb 18.	King AC	Health Psychol	2014	2013/02/21	PMC7140764	NIHMS1041045	10.1037/a0030646
27931556	Non-physician health workers for improving adherence to medications and healthy lifestyle following acute coronary syndrome: 24-month follow-up study	Sharma KK, Gupta R, Mathur M, Natani V, Lodha S, Roy S, Xavier D.	Indian Heart J. 2016 Nov-Dec;68(6):832-840. doi: 10.1016/j.ihj.2016.03.027. Epub 2016 Apr 7.	Sharma KK	Indian Heart J	2016	2016/12/10	PMC5143810		10.1016/j.ihj.2016.03.027
28822515	Assessment of knowledge about healthy heart habits in urban and rural population of Punjab after SMS campaign-A cross-sectional study	Mohan B, Sharma S, Sharma S, Kaushal D, Singh B, Takkar S, Aslam N, Goyal A, Wander GS.	Indian Heart J. 2017 Jul-Aug;69(4):480-484. doi: 10.1016/j.ihj.2017.05.007. Epub 2017 May 13.	Mohan B	Indian Heart J	2017	2017/08/21	PMC5560893		10.1016/j.ihj.2017.05.007
17653450	Comparison of the effectiveness of initial combined antiretroviral therapy with nelfinavir or efavirenz at a university-based outpatient service in Brazil	Vanni T, Morejón KM, Santana RC, Melo Ld, Ferrão SB, Amorim AP, Gaspar GG, Ponzi CC, Golin NA, Custódio FL, Marangoni AT, Campos CP Jr, Fonseca BA.	Braz J Med Biol Res. 2007 Jul;40(7):963-9. doi: 10.1590/s0100-879x2007000700011.	Vanni T	Braz J Med Biol Res	2007	2007/07/27			10.1590/s0100-879x2007000700011
22315858	Prevalence and determinants of obesity in the adult population of Kanpur district -- a population-based study	Midha T, Nath B, Kumari R, Krishna V, Rao YK, Pandey U.	J Indian Med Assoc. 2011 Aug;109(8):538-42.	Midha T	J Indian Med Assoc	2011	2012/02/10
18062853	A community-based education program about cervical cancer improves knowledge and screening behavior in Honduran women	Perkins RB, Langrish S, Stern LJ, Simon CJ.	Rev Panam Salud Publica. 2007 Sep;22(3):187-93. doi: 10.1590/s1020-49892007000800005.	Perkins RB	Rev Panam Salud Publica	2007	2007/12/08			10.1590/s1020-49892007000800005
16236188	Rapid assessment of maternal activity among rural Indian mothers (Pune Maternal Nutrition Study)	Kanade AN, Rao S, Yajnik CS, Margetts BM, Fall CH.	Public Health Nutr. 2005 Sep;8(6):588-95. doi: 10.1079/phn2004714.	Kanade AN	Public Health Nutr	2005	2005/10/21	PMC3408700	UKMS37975	10.1079/phn2004714
19055864	Prevalence of iron deficiency anemia among adolescent schoolgirls from Kermanshah, Western Iran	Akramipour R, Rezaei M, Rahimi Z.	Hematology. 2008 Dec;13(6):352-5. doi: 10.1179/102453308X343383.	Akramipour R	Hematology	2008	2008/12/06			10.1179/102453308X343383
15208277	The determinants of reproductive health service provision by general practitioners in Pakistan	Khan NJ, Hall SE.	Health Policy Plan. 2004 Jul;19(4):209-17. doi: 10.1093/heapol/czh026.	Khan NJ	Health Policy Plan	2004	2004/06/23			10.1093/heapol/czh026
15917036	Teacher tobacco use and tobacco use prevention in two regions in India: results of the Global School Personnel Survey	Sorensen G, Gupta PC, Sinha DN, Shastri S, Kamat M, Pednekar MS, Ramakrishnan S.	Prev Med. 2005 Aug;41(2):417-23. doi: 10.1016/j.ypmed.2004.09.048.	Sorensen G	Prev Med	2005	2005/05/27			10.1016/j.ypmed.2004.09.048
18433812	Use of PCR to improve diagnostic yield in an outbreak of cyclosporiasis in Lima, Peru	Mundaca CC, Torres-Slimming PA, Araujo-Castillo RV, Morán M, Bacon DJ, Ortega Y, Gilman RH, Blazes DL.	Trans R Soc Trop Med Hyg. 2008 Jul;102(7):712-7. doi: 10.1016/j.trstmh.2008.03.003. Epub 2008 Apr 22.	Mundaca CC	Trans R Soc Trop Med Hyg	2008	2008/04/25			10.1016/j.trstmh.2008.03.003
25352875	Food label reading and understanding in parts of rural and urban Zimbabwe	Chopera P, Chagwena DT, Mushonga NG.	Afr Health Sci. 2014 Sep;14(3):576-84. doi: 10.4314/ahs.v14i3.12.	Chopera P	Afr Health Sci	2014	2014/10/30	PMC4209636		10.4314/ahs.v14i3.12
16199925	Acceptability and effectiveness of a breast health awareness programme for rural women in India	Rao RS, Nair S, Nair NS, Kamath VG.	Indian J Med Sci. 2005 Sep;59(9):398-402.	Rao RS	Indian J Med Sci	2005	2005/10/04
32074515	Education Level, Monthly Per-Capita Expenditure, and Healthy Aging in the Older Indonesian Population: The Indonesia Family Life Survey 2007 and 2014	Nurrika D, Zhang S, Discacciati A, Tomata Y, Liu Y, Sugawara Y, Tsuji I.	Tohoku J Exp Med. 2020 Feb;250(2):95-108. doi: 10.1620/tjem.250.95.	Nurrika D	Tohoku J Exp Med	2020	2020/02/20			10.1620/tjem.250.95
22414569	Rehabilitative management of swallowing and oral-motor movements in patients with tetanus of a public service in Brazil	Mangilli LD, Sassi FC, de Medeiros GC, de Andrade CR.	Acta Trop. 2012 Jun;122(3):241-6. doi: 10.1016/j.actatropica.2012.02.069. Epub 2012 Mar 3.	Mangilli LD	Acta Trop	2012	2012/03/15			10.1016/j.actatropica.2012.02.069
25117522	Understanding occupational sitting: prevalence, correlates and moderating effects in Australian employees	De Cocker K, Duncan MJ, Short C, van Uffelen JG, Vandelanotte C.	Prev Med. 2014 Oct;67:288-94. doi: 10.1016/j.ypmed.2014.07.031. Epub 2014 Aug 10.	De Cocker K	Prev Med	2014	2014/08/14			10.1016/j.ypmed.2014.07.031
19533495	One year follow-up of post-partum-onset depression: the role of depressive symptom severity and personality disorders	Uguz F, Akman C, Sahingoz M, Kaya N, Kucur R.	J Psychosom Obstet Gynaecol. 2009 Jun;30(2):141-5. doi: 10.1080/01674820802545818.	Uguz F	J Psychosom Obstet Gynaecol	2009	2009/06/18			10.1080/01674820802545818
16053399	Structured intermittent therapy with seven-day cycles of HAART for chronic HIV infection: a pilot study in São Paulo, Brazil	Casseb J, Da Silva Duarte AJ.	AIDS Patient Care STDS. 2005 Jul;19(7):425-8. doi: 10.1089/apc.2005.19.425.	Casseb J	AIDS Patient Care STDS	2005	2005/08/02			10.1089/apc.2005.19.425
24305786	Limb versus life: the outcomes of osteosarcoma in Cambodia	Noor S, Thornormóðsson HS, Zervas CT, Ly T, Gollogly J.	Int Orthop. 2014 Mar;38(3):579-85. doi: 10.1007/s00264-013-2173-1. Epub 2013 Dec 5.	Noor S	Int Orthop	2014	2013/12/06	PMC3936076		10.1007/s00264-013-2173-1
25574999	Gender differences on risk factors of non-communicable diseases--a community based cross-sectional study in central Nepal	Adhikari K, Gupta N, Koshy AK.	J Nepal Health Res Counc. 2014 May-Aug;12(27):89-93.	Adhikari K	J Nepal Health Res Counc	2014	2015/01/10
34100393	Medication - A boon or bane: Emergencies due to medication-related visits	Madhiyazhagan M, Dhanapal SG, Ganesan P, Prabhakar Abhilash KP.	Indian J Pharmacol. 2021 Mar-Apr;53(2):103-107. doi: 10.4103/ijp.IJP_357_20.	Madhiyazhagan M	Indian J Pharmacol	2021	2021/06/08	PMC8265416		10.4103/ijp.IJP_357_20
31729344	Assessing the Level of Knowledge in the Preconceptional Use of Folic Acid Supplement among Primigravida Women	Koirala S , Pokharel S .	Kathmandu Univ Med J (KUMJ). 2018 Oct.-Dec.;16(64):306-310.	Koirala S	Kathmandu Univ Med J (KUMJ)	2018	2019/11/16
26040784	Awareness and practice of emergency contraception at a private university in Nigeria	Awoleke JO, Adanikin AI, Awoleke A, Odanye M.	BMC Res Notes. 2015 Jun 4;8:215. doi: 10.1186/s13104-015-1204-y.	Awoleke JO	BMC Res Notes	2015	2015/06/05	PMC4467616		10.1186/s13104-015-1204-y
30139219	Assessment of Preventive Behavior for Cervical Cancer with the Health Belief Model	Shirazi Zadeh Mehraban S, Namdar A, Naghizadeh MM.	Asian Pac J Cancer Prev. 2018 Aug 24;19(8):2155-2163. doi: 10.22034/APJCP.2018.19.8.2155.	Shirazi Zadeh Mehraban S	Asian Pac J Cancer Prev	2018	2018/08/25	PMC6171406		10.22034/APJCP.2018.19.8.2155
12403037	Helicobacter pylori infection in South Nigerians: a serological study of dyspeptic patients and healthy individuals	Oluwasola AO, Ola SO, Saliu L, Solanke TF.	West Afr J Med. 2002 Apr-Jun;21(2):138-41.	Oluwasola AO	West Afr J Med	2002	2002/10/31
19406349	Impact of a worksite intervention program on cardiovascular risk factors: a demonstration project in an Indian industrial population	Prabhakaran D, Jeemon P, Goenka S, Lakshmy R, Thankappan KR, Ahmed F, Joshi PP, Mohan BV, Meera R, Das MS, Ahuja RC, Saran RK, Chaturvedi V, Reddy KS.	J Am Coll Cardiol. 2009 May 5;53(18):1718-28. doi: 10.1016/j.jacc.2008.12.062.	Prabhakaran D	J Am Coll Cardiol	2009	2009/05/02			10.1016/j.jacc.2008.12.062
31127899	Do the Number of Cigarettes Smokes per Day Contribute to the Incident of Malignant Cancer?	Hartono RK, Hamid SA, Hafizurrachman M.	Asian Pac J Cancer Prev. 2019 May 25;20(5):1403-1408. doi: 10.31557/APJCP.2019.20.5.1403.	Hartono RK	Asian Pac J Cancer Prev	2019	2019/05/26	PMC6857885		10.31557/APJCP.2019.20.5.1403
23658569	Non communicable disease and risky behaviour in an urban university community Nigeria	Ige OK, Owoaje ET, Adebiyi OA.	Afr Health Sci. 2013 Mar;13(1):62-7. doi: 10.4314/ahs.v13i1.9.	Ige OK	Afr Health Sci	2013	2013/05/10	PMC3645087		10.4314/ahs.v13i1.9
34639550	The Effect of High-Density Built Environments on Elderly Individuals' Physical Health: A Cross-Sectional Study in Guangzhou, China	Zhang R, Liu S, Li M, He X, Zhou C.	Int J Environ Res Public Health. 2021 Sep 29;18(19):10250. doi: 10.3390/ijerph181910250.	Zhang R	Int J Environ Res Public Health	2021	2021/10/13	PMC8508494		10.3390/ijerph181910250
26938456	Back Pain Prevalence and Its Associated Factors in Brazilian Athletes from Public High Schools: A Cross-Sectional Study	Noll M, de Avelar IS, Lehnen GC, Vieira MF.	PLoS One. 2016 Mar 3;11(3):e0150542. doi: 10.1371/journal.pone.0150542. eCollection 2016.	Noll M	PLoS One	2016	2016/03/04	PMC4777545		10.1371/journal.pone.0150542
14633593	Absence of human papillomavirus in tonsillar squamous cell carcinomas from Chinese patients	Li W, Thompson CH, Xin D, Cossart YE, O'Brien CJ, McNeil EB, Gao K, Scolyer RA, Rose BR.	Am J Pathol. 2003 Dec;163(6):2185-9. doi: 10.1016/S0002-9440(10)63576-6.	Li W	Am J Pathol	2003	2003/11/25	PMC1892374		10.1016/S0002-9440(10)63576-6
21505529	A profile of low vision among the blind school students in Lumbini Zone of Nepal	Sharma MK, Thapa H, Paudyal B, Adhikari RK, Dhakwa K.	Nepal J Ophthalmol. 2010 Jul-Dec;2(2):127-31. doi: 10.3126/nepjoph.v2i2.3719.	Sharma MK	Nepal J Ophthalmol	2010	2011/04/21			10.3126/nepjoph.v2i2.3719
25957285	Cervical Cancer Knowledge, Perceptions and Screening Behaviour Among Female University Students in Ghana	Binka C, Nyarko SH, Doku DT.	J Cancer Educ. 2016 Jun;31(2):322-7. doi: 10.1007/s13187-015-0852-x.	Binka C	J Cancer Educ	2016	2015/05/10			10.1007/s13187-015-0852-x
32429905	Prevalence of self-reported coronary heart disease and its associated risk factors in Tabari cohort population	Ghaemian A, Nabati M, Saeedi M, Kheradmand M, Moosazadeh M.	BMC Cardiovasc Disord. 2020 May 19;20(1):238. doi: 10.1186/s12872-020-01526-w.	Ghaemian A	BMC Cardiovasc Disord	2020	2020/05/21	PMC7236270		10.1186/s12872-020-01526-w
16313318	Skin cancer in renal allograft recipients--experience in different ethnic groups residing in the same geographical region	Moosa MR, Gralla J.	Clin Transplant. 2005 Dec;19(6):735-41. doi: 10.1111/j.1399-0012.2005.00413.x.	Moosa MR	Clin Transplant	2005	2005/11/30			10.1111/j.1399-0012.2005.00413.x
23917482	Inoperable isolated cardiac hydatid cyst controlled with albendazole in an older adult with dementia	Kuyumcu ME, Yesil Y, Etgül S, Halaçli B, Sunman H, Yavuz BB, Hazirolan T, Halil M, Cankurtaran M, Ariogul S.	Age Ageing. 2013 Nov;42(6):812-4. doi: 10.1093/ageing/aft090. Epub 2013 Aug 4.	Kuyumcu ME	Age Ageing	2013	2013/08/07			10.1093/ageing/aft090
20450023	Attitudes of final year medical students towards the Primary Health Care programme at the University of Lagos, Nigeria	Ebuehi OM, Ayankogbe OA.	Nig Q J Hosp Med. 2010 Jan-Mar;20(1):5-9. doi: 10.4314/nqjhm.v20i1.57977.	Ebuehi OM	Nig Q J Hosp Med	2010	2010/05/11			10.4314/nqjhm.v20i1.57977
29370828	Prevalence and antimicrobial susceptibility pattern of Salmonella and Shigella species among asymptomatic food handlers working in Haramaya University cafeterias, Eastern Ethiopia	Marami D, Hailu K, Tolera M.	BMC Res Notes. 2018 Jan 25;11(1):74. doi: 10.1186/s13104-018-3189-9.	Marami D	BMC Res Notes	2018	2018/01/27	PMC5785802		10.1186/s13104-018-3189-9
15351756	Effectiveness of breastfeeding peer counseling in a low-income, predominantly Latina population: a randomized controlled trial	Chapman DJ, Damio G, Young S, Pérez-Escamilla R.	Arch Pediatr Adolesc Med. 2004 Sep;158(9):897-902. doi: 10.1001/archpedi.158.9.897.	Chapman DJ	Arch Pediatr Adolesc Med	2004	2004/09/08			10.1001/archpedi.158.9.897
23275286	Knowledge and practice assessment of workers in a pharmaceutical company about prevention of coronary artery disease	Attarchi M, Mohammadi S, Nojomi M, Labbafinejad Y.	Acta Med Iran. 2012;50(10):697-703.	Attarchi M	Acta Med Iran	2012	2013/01/01
22078191	Can nurses perform manual vacuum aspiration (MVA) as safely and effectively as physicians? Evidence from India	Jejeebhoy SJ, Kalyanwala S, Zavier AJ, Kumar R, Mundle S, Tank J, Acharya R, Jha N.	Contraception. 2011 Dec;84(6):615-21. doi: 10.1016/j.contraception.2011.08.010. Epub 2011 Sep 28.	Jejeebhoy SJ	Contraception	2011	2011/11/15			10.1016/j.contraception.2011.08.010
22368754	Physical activity and cardiovascular disease risk factors among young and middle-aged men in urban Mwanza, Tanzania	Muhihi A, Njelekela M, Mpembeni R, Masesa Z, Kitamori K, Mori M, Kato N, Mtabaji J, Yamori Y.	Pan Afr Med J. 2012;11:11. Epub 2012 Jan 20.	Muhihi A	Pan Afr Med J	2012	2012/02/28	PMC3283018
31240118	Lack of adequate care post spinal cord injury - a case report	Gupta N.	Spinal Cord Ser Cases. 2019 Feb 22;5:22. doi: 10.1038/s41394-019-0163-2. eCollection 2019.	Gupta N	Spinal Cord Ser Cases	2019	2019/06/27	PMC6461885		10.1038/s41394-019-0163-2
28335575	Public Preferences for the Use of Taxation and Labelling Policy Measures to Combat Obesity in Young Children in Australia	Comans T, Moretto N, Byrnes J.	Int J Environ Res Public Health. 2017 Mar 21;14(3):324. doi: 10.3390/ijerph14030324.	Comans T	Int J Environ Res Public Health	2017	2017/03/25	PMC5369160		10.3390/ijerph14030324
25266811	Association between Diet and Lifestyle Habits and Irritable Bowel Syndrome: A Case-Control Study	Guo YB, Zhuang KM, Kuang L, Zhan Q, Wang XF, Liu SD.	Gut Liver. 2015 Sep 23;9(5):649-56. doi: 10.5009/gnl13437.	Guo YB	Gut Liver	2015	2014/10/01	PMC4562783		10.5009/gnl13437
24465757	Hip arthrodesis with the anterolateral plate: an innovating technique for an orphaned procedure	Hoekman P, Idé G, Kassoumou AS, Hayatou MM.	PLoS One. 2014 Jan 20;9(1):e85868. doi: 10.1371/journal.pone.0085868. eCollection 2014.	Hoekman P	PLoS One	2014	2014/01/28	PMC3896439		10.1371/journal.pone.0085868
28231629	The evaluation of physical activity for community-dwelling patients with hypertension	Ma C.	J Clin Nurs. 2017 Sep;26(17-18):2712-2720. doi: 10.1111/jocn.13781. Epub 2017 May 3.	Ma C	J Clin Nurs	2017	2017/02/24			10.1111/jocn.13781
12126242	A multinational comparison of racecadotril and loperamide in the treatment of acute watery diarrhoea in adults	Prado D; Global Adult Racecadotril Study Group.	Scand J Gastroenterol. 2002 Jun;37(6):656-61. doi: 10.1080/00365520212495.	Prado D	Scand J Gastroenterol	2002	2002/07/20			10.1080/00365520212495
21639878	The correlates of leisure time physical activity among an adults population from southern Taiwan	Chen YJ, Huang YH, Lu FH, Wu JS, Lin LL, Chang CJ, Yang YC.	BMC Public Health. 2011 Jun 3;11:427. doi: 10.1186/1471-2458-11-427.	Chen YJ	BMC Public Health	2011	2011/06/07	PMC3141445		10.1186/1471-2458-11-427
21605360	Prevalence of obesity and associated risk factors among adults in Kinondoni municipal district, Dar es Salaam Tanzania	Shayo GA, Mugusi FM.	BMC Public Health. 2011 May 23;11:365. doi: 10.1186/1471-2458-11-365.	Shayo GA	BMC Public Health	2011	2011/05/25	PMC3118244		10.1186/1471-2458-11-365
22883372	Mortality after low trauma hip fracture: a prospective cohort study	Valizadeh M, Mazloomzadeh S, Golmohammadi S, Larijani B.	BMC Musculoskelet Disord. 2012 Aug 10;13:143. doi: 10.1186/1471-2474-13-143.	Valizadeh M	BMC Musculoskelet Disord	2012	2012/08/14	PMC3512527		10.1186/1471-2474-13-143
26516694	Prevalence of diabetes and impaired fasting glucose in Costa Rica: Costa Rican National Cardiovascular Risk Factors Survey, 2010	Wong-McClure R, Gregg EW, Barcelo A, Sanabria-Lopez L, Lee K, Abarca-Gomez L, Cervantes-Loaiza M, Luman ET.	J Diabetes. 2016 Sep;8(5):686-92. doi: 10.1111/1753-0407.12348. Epub 2015 Dec 29.	Wong-McClure R	J Diabetes	2016	2015/10/31			10.1111/1753-0407.12348
32942169	Association between homicide rates and prevalence of cardiovascular risk factors in the municipalities included in the Study of Cardiovascular Risk Factors in Adolescents	Deusdará Rodrigues RR, Szklo M, de Moura Souza A.	Public Health. 2020 Oct;187:103-108. doi: 10.1016/j.puhe.2020.08.004. Epub 2020 Sep 14.	Deusdará Rodrigues RR	Public Health	2020	2020/09/17			10.1016/j.puhe.2020.08.004
25374246	Predictors affecting breast self-examination practice among Turkish women	Doganer YC, Aydogan U, Kilbas Z, Rohrer JE, Sari O, Usterme N, Yuksel S, Akbulut H, Balkan SM, Saglam K, Tufan T.	Asian Pac J Cancer Prev. 2014;15(20):9021-5. doi: 10.7314/apjcp.2014.15.20.9021.	Doganer YC	Asian Pac J Cancer Prev	2014	2014/11/07			10.7314/apjcp.2014.15.20.9021
37491467	The magnitude of mortality and its predictors among adult patients admitted to the Intensive care unit in Amhara Regional State, Northwest Ethiopia	Demass TB, Guadie AG, Mengistu TB, Belay ZA, Melese AA, Berneh AA, Mihret LG, Wagaye FE, Bantie GM.	Sci Rep. 2023 Jul 25;13(1):12010. doi: 10.1038/s41598-023-39190-7.	Demass TB	Sci Rep	2023	2023/07/25	PMC10368686		10.1038/s41598-023-39190-7
37354465	Liver Involvement in Individuals with Obesity: A Cross-sectional Study from Western India	Shastri M, Rathod VM, Raval DM, Khan S, Mallik S, Solanki DL.	J Assoc Physicians India. 2023 Feb;71(2):11-12. doi: 10.5005/japi-11001-0178.	Shastri M	J Assoc Physicians India	2023	2023/06/24			10.5005/japi-11001-0178
24783892	Health workers sensitization: effects on perceived quality of immunization services among mothers of under five children in Ilorin, North Central Nigeria	Goodman OO, Aderibigbe SA, Sekoni OO, Osagbemi GK, Akande TM.	J Prev Med Hyg. 2013 Sep;54(3):146-52.	Goodman OO	J Prev Med Hyg	2013	2014/05/03	PMC4718375
24934210	Participation in physical activity in patients 1-4 years post total joint replacement in the Dominican Republic	Elman SA, Dong Y, Stenquist DS, Ghazinouri R, Alcantara L, Collins JE, Beagan C, Thornhill TS, Katz JN.	BMC Musculoskelet Disord. 2014 Jun 16;15:207. doi: 10.1186/1471-2474-15-207.	Elman SA	BMC Musculoskelet Disord	2014	2014/06/18	PMC4070407		10.1186/1471-2474-15-207
36247044	Pathological Characteristics, Prognostic Determinants and the Outcome of Patients Diagnosed with Colorectal Adenocarcinoma at the University Teaching Hospital of Kigali	Uwamariya D, Ruhangaza D, Rugwizangoga B.	Can J Gastroenterol Hepatol. 2022 Sep 20;2022:6608870. doi: 10.1155/2022/6608870. eCollection 2022.	Uwamariya D	Can J Gastroenterol Hepatol	2022	2022/10/17	PMC9553703		10.1155/2022/6608870
21913535	Physical activity level, nutritional intake, functional status and quality of life of geriatric individuals in Lagos, South-West, Nigeria: a cross sectional survey	Osho OA, Abidoye RO, Owoeye OB, Akinfeleye AM, Akinbo SR.	Nig Q J Hosp Med. 2011 Jan-Mar;21(1):9-15.	Osho OA	Nig Q J Hosp Med	2011	2011/09/15
31653141	Need vs. Financing Capability: Human Papillomavirus Vaccinations among Adolescents	Lismidiati W, Emilia O, Widyawati W.	Asian Pac J Cancer Prev. 2019 Oct 1;20(10):2959-2964. doi: 10.31557/APJCP.2019.20.10.2959.	Lismidiati W	Asian Pac J Cancer Prev	2019	2019/10/27	PMC6982648		10.31557/APJCP.2019.20.10.2959
30650092	Factors associated with older persons' physical health in rural Uganda	Maniragaba F, Nzabona A, Asiimwe JB, Bizimungu E, Mushomi J, Ntozi J, Kwagala B.	PLoS One. 2019 Jan 16;14(1):e0209262. doi: 10.1371/journal.pone.0209262. eCollection 2019.	Maniragaba F	PLoS One	2019	2019/01/17	PMC6334921		10.1371/journal.pone.0209262
32700325	Workplace pedometer interventions for increasing physical activity	Freak-Poli R, Cumpston M, Albarqouni L, Clemes SA, Peeters A.	Cochrane Database Syst Rev. 2020 Jul 21;7(7):CD009209. doi: 10.1002/14651858.CD009209.pub3.	Freak-Poli R	Cochrane Database Syst Rev	2020	2020/07/24	PMC7389933		10.1002/14651858.CD009209.pub3
16302474	Risk factors assessment for hypertension in a squatter settlement of Karachi	Siddiqui H, Anjum Q, Omair A, Usman J, Rizvi R, Ashfaq T.	J Pak Med Assoc. 2005 Sep;55(9):390-2.	Siddiqui H	J Pak Med Assoc	2005	2005/11/24
20529037	Resource settings have a major influence on the outcome of maintenance hemodialysis patients in South India	Abraham G, Jayaseelan T, Matthew M, Padma P, Saravanan AK, Lesley N, Reddy YN, Saravanan S, Reddy YN.	Hemodial Int. 2010 Apr;14(2):211-7. doi: 10.1111/j.1542-4758.2010.00441.x.	Abraham G	Hemodial Int	2010	2010/06/10			10.1111/j.1542-4758.2010.00441.x
25422067	Assessing the effects of an educational program for the prevention of work-related musculoskeletal disorders among school teachers	Shuai J, Yue P, Li L, Liu F, Wang S.	BMC Public Health. 2014 Nov 24;14:1211. doi: 10.1186/1471-2458-14-1211.	Shuai J	BMC Public Health	2014	2014/11/26	PMC4256741		10.1186/1471-2458-14-1211
31780008	Epidemiology of dietary supplement use in Serbia: Report from Novi Sad	Jovičić-Bata J, Grujičić M, Novaković B, Čović B.	Complement Ther Med. 2019 Dec;47:102228. doi: 10.1016/j.ctim.2019.102228. Epub 2019 Nov 2.	Jovičić-Bata J	Complement Ther Med	2019	2019/11/30			10.1016/j.ctim.2019.102228
30834145	Unintended Pregnancy among Pregnant Women in Ghana: Prevalence and Predictors	Nyarko SH.	J Pregnancy. 2019 Jan 30;2019:2920491. doi: 10.1155/2019/2920491. eCollection 2019.	Nyarko SH	J Pregnancy	2019	2019/03/06	PMC6374858		10.1155/2019/2920491
34443985	Dementia and Dependency vs. Proxy Indicators of the Active Ageing Index in Indonesia	Hogervorst E, Schröder-Butterfill E, Handajani YS, Kreager P, Rahardjo TBW.	Int J Environ Res Public Health. 2021 Aug 4;18(16):8235. doi: 10.3390/ijerph18168235.	Hogervorst E	Int J Environ Res Public Health	2021	2021/08/27	PMC8391311		10.3390/ijerph18168235
30743021	Cross-sectional associations between long-term exposure to particulate matter and depression in China: The mediating effects of sunlight, physical activity, and neighborly reciprocity	Wang R, Liu Y, Xue D, Yao Y, Liu P, Helbich M.	J Affect Disord. 2019 Apr 15;249:8-14. doi: 10.1016/j.jad.2019.02.007. Epub 2019 Feb 6.	Wang R	J Affect Disord	2019	2019/02/12			10.1016/j.jad.2019.02.007
35441198	Social Participation's Association with Falls and Frailty in Malaysia: A Cross-Sectional Study	Risbridger S, Walker R, Gray WK, Kamaruzzaman SB, Ai-Vyrn C, Hairi NN, Khoo PL, Pin TM.	J Frailty Aging. 2022;11(2):199-205. doi: 10.14283/jfa.2021.31.	Risbridger S	J Frailty Aging	2022	2022/04/20	PMC8384092		10.14283/jfa.2021.31
35570271	Prevalence of multimorbidity and its correlates among older adults in Eastern Nepal	Balakrishnan S, Karmacharya I, Ghimire S, Mistry SK, Singh DR, Yadav OP, Gudi N, Rawal LB, Yadav UN.	BMC Geriatr. 2022 May 16;22(1):425. doi: 10.1186/s12877-022-03115-2.	Balakrishnan S	BMC Geriatr	2022	2022/05/15	PMC9109315		10.1186/s12877-022-03115-2
29861118	Residents' Learning Curve for Manual Small-Incision Cataract Surgery at Aravind Eye Hospital, India	Gupta S, Haripriya A, Vardhan SA, Ravilla T, Ravindran RD.	Ophthalmology. 2018 Nov;125(11):1692-1699. doi: 10.1016/j.ophtha.2018.04.033. Epub 2018 May 31.	Gupta S	Ophthalmology	2018	2018/06/05			10.1016/j.ophtha.2018.04.033
33881332	Towards cardiovascular disease prevention in Nigeria: A mixed method study of how adolescents and young adults in a university setting perceive cardiovascular disease and risk factors	Odunaiya NA, Adesanya T, Okoye EC, Oguntibeju OO.	Afr J Prim Health Care Fam Med. 2021 Apr 7;13(1):e1-e9. doi: 10.4102/phcfm.v13i1.2200.	Odunaiya NA	Afr J Prim Health Care Fam Med	2021	2021/04/21	PMC8063564		10.4102/phcfm.v13i1.2200
28752093	Insomnia and Its Temporal Association with Academic Performance among University Students: A Cross-Sectional Study	Haile YG, Alemu SM, Habtewold TD.	Biomed Res Int. 2017;2017:2542367. doi: 10.1155/2017/2542367. Epub 2017 Jun 29.	Haile YG	Biomed Res Int	2017	2017/07/29	PMC5511682		10.1155/2017/2542367
28809612	A retrospective study evaluating the efficacy of identification and management of sepsis at a district-level hospital internal medicine department in the Western Cape Province, South Africa, in comparison with the guidelines stipulated in the 2012 Survivi	Bhikoo R, Versfeld S, Basson MMV, Oosthuizen AH.	S Afr Med J. 2017 Jul 28;107(8):674-678. doi: 10.7196/SAMJ.2017.v107i8.11019.	Bhikoo R	S Afr Med J	2017	2017/08/16			10.7196/SAMJ.2017.v107i8.11019
24894403	Motorcycle crashes: attitudes of the motorcyclists regarding riders' experience and safety measures	Shaker RH, Eldesouky RSh, Hasan OM, Bayomy H.	J Community Health. 2014 Dec;39(6):1222-30. doi: 10.1007/s10900-014-9883-1.	Shaker RH	J Community Health	2014	2014/06/05			10.1007/s10900-014-9883-1
34292950	Leadership empowering behaviour as a predictor of employees' psychological well-being: Evidence from a cross-sectional study among secondary school teachers in Kohat Division, Pakistan	Suleman Q, Syed MA, Shehzad S, Hussain I, Khattak AZ, Khan IU, Amjid M, Khan I.	PLoS One. 2021 Jul 22;16(7):e0254576. doi: 10.1371/journal.pone.0254576. eCollection 2021.	Suleman Q	PLoS One	2021	2021/07/22	PMC8297779		10.1371/journal.pone.0254576
24039932	Blood pressure gradients and cardiovascular risk factors in urban and rural populations in Abia State South Eastern Nigeria using the WHO STEPwise approach	Okpechi IG, Chukwuonye II, Tiffin N, Madukwe OO, Onyeonoro UU, Umeizudike TI, Ogah OS.	PLoS One. 2013 Sep 5;8(9):e73403. doi: 10.1371/journal.pone.0073403. eCollection 2013.	Okpechi IG	PLoS One	2013	2013/09/17	PMC3764162		10.1371/journal.pone.0073403
28106781	Family Food Providers' Perceptions of the Causes of Obesity and Effectiveness of Weight Control Strategies in Five Countries in the Asia Pacific Region: A Cross-Sectional Survey	Worsley A, Wang W, Sarmugam R, Pham Q, Februhartanty J, Ridley S.	Nutrients. 2017 Jan 18;9(1):78. doi: 10.3390/nu9010078.	Worsley A	Nutrients	2017	2017/01/21	PMC5295122		10.3390/nu9010078
35074612	Neighborhood resources associated with frailty trajectories over time among community-dwelling older adults in China	Liu H, Chen B, Li Y, Morrow-Howell N.	Health Place. 2022 Mar;74:102738. doi: 10.1016/j.healthplace.2021.102738. Epub 2022 Jan 22.	Liu H	Health Place	2022	2022/01/25			10.1016/j.healthplace.2021.102738
18053268	Use pattern of maternal health services and determinants of skilled care during delivery in Southern Tanzania: implications for achievement of MDG-5 targets	Mpembeni RN, Killewo JZ, Leshabari MT, Massawe SN, Jahn A, Mushi D, Mwakipa H.	BMC Pregnancy Childbirth. 2007 Dec 6;7:29. doi: 10.1186/1471-2393-7-29.	Mpembeni RN	BMC Pregnancy Childbirth	2007	2007/12/07	PMC2222241		10.1186/1471-2393-7-29
22547168	Clinical and psychosocial factors associated with needs for care: an Arab experience with a sample of treated community-dwelling persons with schizophrenia	Zahid MA, Ohaeri JU.	Soc Psychiatry Psychiatr Epidemiol. 2013 Feb;48(2):313-23. doi: 10.1007/s00127-012-0514-9. Epub 2012 May 1.	Zahid MA	Soc Psychiatry Psychiatr Epidemiol	2013	2012/05/02			10.1007/s00127-012-0514-9
15770296	The use of a standardized pre-participation physical examination form in Turkish adolescent athletes	Yaman H, Ozbas H, Toraman F, Yaman A.	Saudi Med J. 2005 Feb;26(2):230-3.	Yaman H	Saudi Med J	2005	2005/03/17
20000061	Physical activity and dietary fat as determinants of body mass index in a cross-sectional corelational design	Okeyo OD, Ayado OL, Mbagaya GM.	East Afr J Public Health. 2009 Apr;6(1):32-6. doi: 10.4314/eajph.v6i1.45740.	Okeyo OD	East Afr J Public Health	2009	2009/12/17			10.4314/eajph.v6i1.45740
25486103	Long follow-up of patients with locally advanced cervical cancer treated with concomitant chemobrachyradiotherapy with cisplatin and ifosfamide followed by consolidation chemotherapy	Petrić Miše B, Boraska Jelavić T, Strikic A, Hrepić D, Tomić K, Hamm W, Tomić S, Prskalo T, Vrdoljak E.	Int J Gynecol Cancer. 2015 Feb;25(2):315-9. doi: 10.1097/IGC.0000000000000336.	Petrić Miše B	Int J Gynecol Cancer	2015	2014/12/09			10.1097/IGC.0000000000000336
30095795	The Risk Factors of Low Back Pain in Female High School Students	Noormohammadpour P, Borghei A, Mirzaei S, Mansournia MA, Ghayour-Najafabadi M, Kordi M, Kordi R.	Spine (Phila Pa 1976). 2019 Mar 15;44(6):E357-E365. doi: 10.1097/BRS.0000000000002837.	Noormohammadpour P	Spine (Phila Pa 1976)	2019	2018/08/11			10.1097/BRS.0000000000002837
21937819	Clinical knowledge and attitudes of Turkish physicians toward rabies caused by animal bites	Gönen I, Soysal A, Topuzoğlu A, Bakir M.	Jpn J Infect Dis. 2011;64(5):382-90.	Gönen I	Jpn J Infect Dis	2011	2011/09/23
35895703	Incidence and predictors of death from COVID-19 among patients admitted to treatment center of Wollega University Referral Hospital, Western Ethiopia: A retrospective cohort study	Tolossa T, Wakuma B, Ayala D, Seyoum D, Fetensa G, Getahun A, Mulisa D, Atomssa EM, Tsegaye R, Shibiru T, Turi E, Bayisa L, Fekadu G, Bekele B, Feyisa I.	PLoS One. 2022 Jul 27;17(7):e0267827. doi: 10.1371/journal.pone.0267827. eCollection 2022.	Tolossa T	PLoS One	2022	2022/07/27	PMC9328505		10.1371/journal.pone.0267827
25344701	Can a community health worker and a trained traditional birth attendant work as a team to deliver child health interventions in rural Zambia?	Yeboah-Antwi K, Hamer DH, Semrau K, Waltensperger KZ, Snetro-Plewman G, Kambikambi C, Sakala A, Filumba S, Sichamba B, Marsh DR.	BMC Health Serv Res. 2014 Oct 27;14:516. doi: 10.1186/s12913-014-0516-2.	Yeboah-Antwi K	BMC Health Serv Res	2014	2014/10/27	PMC4213486		10.1186/s12913-014-0516-2
27756289	Physical activity and the risk for gestational diabetes mellitus amongst pregnant women living in Soweto: a study protocol	Khan T, Macaulay S, Norris SA, Micklesfield LK, Watson ED.	BMC Womens Health. 2016 Oct 18;16(1):66. doi: 10.1186/s12905-016-0345-z.	Khan T	BMC Womens Health	2016	2016/10/21	PMC5070198		10.1186/s12905-016-0345-z
33149725	The Role of the Patient Information Leaflet in Patients'Medication Therapy: A Case Study within the Kumasi Metropolis of Ghana	Owusu FWA, Yeboah GN, Aboagye RA, Amengor CDK, Entsie P.	ScientificWorldJournal. 2020 Oct 15;2020:2489137. doi: 10.1155/2020/2489137. eCollection 2020.	Owusu FWA	ScientificWorldJournal	2020	2020/11/05	PMC7603630		10.1155/2020/2489137
33612610	Associations of Knowledge, Attitude and Practices of Food Label on Cardiovascular Diseases (CVD) Risk amongst University Students in Selangor, Malaysia	Evelyn H, Aziz AF, Sariman S.	J Nutr Sci Vitaminol (Tokyo). 2020;66(Supplement):S275-S282. doi: 10.3177/jnsv.66.S275.	Evelyn H	J Nutr Sci Vitaminol (Tokyo)	2020	2021/02/22			10.3177/jnsv.66.S275
23050798	The reverse sural artery flap for the reconstruction of distal third of the leg and foot	Olawoye OA, Ademola SA, Iyun K, Michael A, Oluwatosin O.	Int Wound J. 2014 Apr;11(2):210-4. doi: 10.1111/j.1742-481X.2012.01075.x. Epub 2012 Oct 11.	Olawoye OA	Int Wound J	2014	2012/10/12	PMC7950395		10.1111/j.1742-481X.2012.01075.x
22328939	The Anyang Esophageal Cancer Cohort Study: study design, implementation of fieldwork, and use of computer-aided survey system	Liu F, Guo F, Zhou Y, He Z, Tian X, Guo C, Ning T, Pan Y, Cai H, Ke Y.	PLoS One. 2012;7(2):e31602. doi: 10.1371/journal.pone.0031602. Epub 2012 Feb 6.	Liu F	PLoS One	2012	2012/02/14	PMC3273470		10.1371/journal.pone.0031602
23286359	Prevalence of chronic cardiovascular and metabolic diseases in Senegalese workers: a cross-sectional study, 2010	Seck SM, Guéye S, Tamba K, Ba I.	Prev Chronic Dis. 2013;10:110339. doi: 10.5888/pcd10.110339.	Seck SM	Prev Chronic Dis	2013	2013/01/05	PMC3545700		10.5888/pcd10.110339
21699767	Intestinal parasites isolated in a large teaching hospital, Italy, 1 May 2006 to 31 December 2008	Masucci L, Graffeo R, Bani S, Bugli F, Boccia S, Nicolotti N, Fiori B, Fadda G, Spanu T.	Euro Surveill. 2011 Jun 16;16(24):19891. doi: 10.2807/ese.16.24.19891-en.	Masucci L	Euro Surveill	2011	2011/06/25			10.2807/ese.16.24.19891-en
22755278	Factors affecting outpatient cardiac rehabilitation attendance after acute myocardial infarction and coronary revascularization--a local experience	Ali M, Qadir F, Javed S, Khan ZN, Asad S, Hanif B.	J Pak Med Assoc. 2012 Apr;62(4):347-51.	Ali M	J Pak Med Assoc	2012	2012/07/05
24479725	Diabetes mellitus in North West Ethiopia: a community based study	Abebe SM, Berhane Y, Worku A, Assefa A.	BMC Public Health. 2014 Jan 30;14:97. doi: 10.1186/1471-2458-14-97.	Abebe SM	BMC Public Health	2014	2014/02/01	PMC3913966		10.1186/1471-2458-14-97
22367370	Cervical cancer awareness and screening in Botswana	Mingo AM, Panozzo CA, DiAngi YT, Smith JS, Steenhoff AP, Ramogola-Masire D, Brewer NT.	Int J Gynecol Cancer. 2012 May;22(4):638-44. doi: 10.1097/IGC.0b013e318249470a.	Mingo AM	Int J Gynecol Cancer	2012	2012/02/28	PMC4437542	NIHMS355008	10.1097/IGC.0b013e318249470a
25256806	Relationship between occupational stress and burnout among Chinese teachers: a cross-sectional survey in Liaoning, China	Wang Y, Ramos A, Wu H, Liu L, Yang X, Wang J, Wang L.	Int Arch Occup Environ Health. 2015 Jul;88(5):589-97. doi: 10.1007/s00420-014-0987-9. Epub 2014 Sep 26.	Wang Y	Int Arch Occup Environ Health	2015	2014/09/27			10.1007/s00420-014-0987-9
29923978	Correlations between health-promoting lifestyle and health-related quality of life among elderly people with hypertension in Hengyang, Hunan, China	Li J, Yu J, Chen X, Quan X, Zhou L.	Medicine (Baltimore). 2018 Jun;97(25):e10937. doi: 10.1097/MD.0000000000010937.	Li J	Medicine (Baltimore)	2018	2018/06/21	PMC6023794		10.1097/MD.0000000000010937
21173009	Comparison study of growth plate fusion using MRI versus plain radiographs as used in age determination for exclusion of overaged football players	George J, Nagendran J, Azmi K.	Br J Sports Med. 2012 Mar;46(4):273-8. doi: 10.1136/bjsm.2010.074948. Epub 2010 Dec 20.	George J	Br J Sports Med	2012	2010/12/22			10.1136/bjsm.2010.074948
33770079	The experiences, challenges, and acceptance of e-learning as a tool for teaching during the COVID-19 pandemic among university medical staff	Zalat MM, Hamed MS, Bolbol SA.	PLoS One. 2021 Mar 26;16(3):e0248758. doi: 10.1371/journal.pone.0248758. eCollection 2021.	Zalat MM	PLoS One	2021	2021/03/26	PMC7997029		10.1371/journal.pone.0248758
21860140	Prevalence and characteristics of cigarette smokers among undergraduates of the University of Ilorin, Nigeria	Fawibe AE, Shittu AO.	Niger J Clin Pract. 2011 Apr-Jun;14(2):201-5. doi: 10.4103/1119-3077.84016.	Fawibe AE	Niger J Clin Pract	2011	2011/08/24			10.4103/1119-3077.84016
26493708	Depression literacy of undergraduates in a non-western developing context: the case of Sri Lanka	Amarasuriya SD, Jorm AF, Reavley NJ.	BMC Res Notes. 2015 Oct 22;8:593. doi: 10.1186/s13104-015-1589-7.	Amarasuriya SD	BMC Res Notes	2015	2015/10/24	PMC4619076		10.1186/s13104-015-1589-7
31033793	Characteristics and Survival Outcomes of Children With Hodgkin Lymphoma Treated Primarily With Chemotherapy	Ashraf MS, Naz F, Yakoob MY.	J Pediatr Hematol Oncol. 2019 Aug;41(6):452-456. doi: 10.1097/MPH.0000000000001496.	Ashraf MS	J Pediatr Hematol Oncol	2019	2019/04/30			10.1097/MPH.0000000000001496
30871610	Prevalence and associated risk factors of intestinal parasitic infections among asymptomatic food handlers in Wollo University student's cafeteria, Northeastern Ethiopia	Kebede E, Seid A, Akele S.	BMC Res Notes. 2019 Mar 14;12(1):139. doi: 10.1186/s13104-019-4182-7.	Kebede E	BMC Res Notes	2019	2019/03/16	PMC6419491		10.1186/s13104-019-4182-7
23658565	Body size and abnormal lipids among adult patients at the Baptist Medical centre, Ogbomoso, Nigeria	Amole OI, Olaolorun DA, Odeigah OL.	Afr Health Sci. 2013 Mar;13(1):32-7. doi: 10.4314/ahs.v13i1.5.	Amole OI	Afr Health Sci	2013	2013/05/10	PMC3645105		10.4314/ahs.v13i1.5
27405282	Causes of suboptimal corrected visual acuity following phacoemulsification in a teaching university hospital	Fathallah M, Eltanamly RM, Saadeldin H, Elnahry GH.	Eur J Ophthalmol. 2017 Mar 10;27(2):169-173. doi: 10.5301/ejo.5000824. Epub 2016 Jul 11.	Fathallah M	Eur J Ophthalmol	2017	2016/07/14			10.5301/ejo.5000824
36384626	Promising results in a 3-year follow-up for adults undergoing a one-stage surgery for residual talipes equinovarus as part of a humanitarian mission in Vietnam	Palmanovich E, Ip W, Em H, Spanko J, Nyska M, Lehnert B, Tavdi A, Ohana N, Segal D.	J Orthop Surg Res. 2022 Nov 16;17(1):493. doi: 10.1186/s13018-022-03382-0.	Palmanovich E	J Orthop Surg Res	2022	2022/11/17	PMC9670392		10.1186/s13018-022-03382-0
32553313	Awareness and perspectives on expansion of latent TB management among public-sector physicians and medical trainees in Delhi, India	Sharma N, Basu S, Chopra KK, Sharma P.	Indian J Tuberc. 2020 Apr;67(2):208-212. doi: 10.1016/j.ijtb.2020.02.003. Epub 2020 Feb 24.	Sharma N	Indian J Tuberc	2020	2020/06/20			10.1016/j.ijtb.2020.02.003
12734247	Epidemiology of Cyclospora cayetanensis and other intestinal parasites in a community in Haiti	Lopez AS, Bendik JM, Alliance JY, Roberts JM, da Silva AJ, Moura IN, Arrowood MJ, Eberhard ML, Herwaldt BL.	J Clin Microbiol. 2003 May;41(5):2047-54. doi: 10.1128/JCM.41.5.2047-2054.2003.	Lopez AS	J Clin Microbiol	2003	2003/05/08	PMC154728		10.1128/JCM.41.5.2047-2054.2003
16164159	Renal involvement in systemic lupus erythematosus in Pakistan	Rabbani MA, Tahir MH, Siddiqui BK, Ahmad B, Shamim A, Shah SM, Ahmad A.	J Pak Med Assoc. 2005 Aug;55(8):328-32.	Rabbani MA	J Pak Med Assoc	2005	2005/09/17
25815102	Dyslipidemia, obesity and other cardiovascular risk factors in the adult population in Senegal	Doupa D, Seck SM, Dia CA, Diallo FA, Kane MO, Kane A, Gueye PM, Mbaye MN, Gueye L, Jobe M.	Pan Afr Med J. 2014 Oct 21;19:181. doi: 10.11604/pamj.2014.19.181.4872. eCollection 2014.	Doupa D	Pan Afr Med J	2014	2015/03/28	PMC4366126		10.11604/pamj.2014.19.181.4872
20089006	Optimising the medical management of hyperglycaemia in type 2 diabetes in the Middle East: pivotal role of metformin	Al-Maatouq M, Al-Arouj M, Assaad SH, Assaad SN, Azar ST, Hassoun AA, Jarrah N, Zatari S, Alberti KG.	Int J Clin Pract. 2010 Jan;64(2):149-59. doi: 10.1111/j.1742-1241.2009.02235.x.	Al-Maatouq M	Int J Clin Pract	2010	2010/01/22	PMC2936120		10.1111/j.1742-1241.2009.02235.x
30280691	Intestinal Protozoa in Hiv-Infected Patients: A Retrospective Analysis	Zorbozan O, Quliyeva G, Tunalı V, Özbilgin A, Turgay N, Gökengin AD.	Turkiye Parazitol Derg. 2018 Sep;42(3):187-190. doi: 10.5152/tpd.2018.5835.	Zorbozan O	Turkiye Parazitol Derg	2018	2018/10/04			10.5152/tpd.2018.5835
24359221	Patterns and predictors of health behaviors among racially/ethnically diverse residents of low-income housing developments	Harley AE, Yang M, Stoddard AM, Adamkiewicz G, Walker R, Tucker-Seeley RD, Allen JD, Sorensen G.	Am J Health Promot. 2014 Sep-Oct;29(1):59-67. doi: 10.4278/ajhp.121009-QUAN-492. Epub 2013 Dec 20.	Harley AE	Am J Health Promot	2014	2013/12/24	PMC4425289	NIHMS685099	10.4278/ajhp.121009-QUAN-492
22779382	Prevalence of necrotizing ulcerative gingivitis and associated factors in Koranic boarding schools in Senegal	Diouf M, Cisse D, Faye A, Niang P, Seck I, Faye D, Lo CM.	Community Dent Health. 2012 Jun;29(2):184-7.	Diouf M	Community Dent Health	2012	2012/07/12
36554468	Prevalence of Smartphone Addiction and Its Association with Sociodemographic, Physical and Mental Well-Being: A Cross-Sectional Study among the Young Adults of Bangladesh	Ratan ZA, Parrish AM, Alotaibi MS, Hosseinzadeh H.	Int J Environ Res Public Health. 2022 Dec 9;19(24):16583. doi: 10.3390/ijerph192416583.	Ratan ZA	Int J Environ Res Public Health	2022	2022/12/23	PMC9778917		10.3390/ijerph192416583
11963586	Acute myocardial infarction: profile and management at a tertiary care hospital in Karachi	Samad Z, Rashid A, Khan MA, Mithani S, Khan MH, Khan MS, Malik SS, Nehal US, Sami S, Karim M.	J Pak Med Assoc. 2002 Jan;52(1):45-50.	Samad Z	J Pak Med Assoc	2002	2002/04/20
15598999	Accuracy and reliability of palpation and percussion for detecting hepatomegaly: a rural hospital-based study	Joshi R, Singh A, Jajoo N, Pai M, Kalantri SP.	Indian J Gastroenterol. 2004 Sep-Oct;23(5):171-4.	Joshi R	Indian J Gastroenterol	2004	2004/12/16
25374227	Association of knowledge, attitude and demographic variables with cervical Pap smear practice in Nepal	Ranabhat S, Tiwari M, Dhungana G, Shrestha R.	Asian Pac J Cancer Prev. 2014;15(20):8905-10. doi: 10.7314/apjcp.2014.15.20.8905.	Ranabhat S	Asian Pac J Cancer Prev	2014	2014/11/07			10.7314/apjcp.2014.15.20.8905
23116653	Tuberculin skin test conversion among health sciences students: a retrospective cohort study	Pérez-Lu JE, Cárcamo CP, García PJ, Bussalleu A, Bernabé-Ortiz A.	Tuberculosis (Edinb). 2013 Mar;93(2):257-62. doi: 10.1016/j.tube.2012.10.001. Epub 2012 Oct 30.	Pérez-Lu JE	Tuberculosis (Edinb)	2013	2012/11/03	PMC4135045	NIHMS591912	10.1016/j.tube.2012.10.001
24143958	Individual and environmental factors associated for overweight in urban population of Brazil	Mendes LL, Nogueira H, Padez C, Ferrao M, Velasquez-Melendez G.	BMC Public Health. 2013 Oct 21;13:988. doi: 10.1186/1471-2458-13-988.	Mendes LL	BMC Public Health	2013	2013/10/23	PMC3854448		10.1186/1471-2458-13-988
27397589	Assessment of Factors Related to the Understanding of Education and Knowledge of Self-Care among Patients with Diabetes Mellitus: A Cross-Sectional Prospective Study	Dizdar OS, Gul OO, Baspınar O, Cander S, Sisman P, Eker B, Ersoy C.	Adv Ther. 2016 Sep;33(9):1565-78. doi: 10.1007/s12325-016-0378-6. Epub 2016 Jul 11.	Dizdar OS	Adv Ther	2016	2016/07/12			10.1007/s12325-016-0378-6
19710187	Health and development outcomes in 6.5-y-old children breastfed exclusively for 3 or 6 mo	Kramer MS, Matush L, Bogdanovich N, Aboud F, Mazer B, Fombonne E, Collet JP, Hodnett E, Mironova E, Igumnov S, Chalmers B, Dahhou M, Platt RW.	Am J Clin Nutr. 2009 Oct;90(4):1070-4. doi: 10.3945/ajcn.2009.28021. Epub 2009 Aug 26.	Kramer MS	Am J Clin Nutr	2009	2009/08/28			10.3945/ajcn.2009.28021
15921970	The burden of fractures in Brazil: a population-based study	Siqueira FV, Facchini LA, Hallal PC.	Bone. 2005 Aug;37(2):261-6. doi: 10.1016/j.bone.2005.04.002.	Siqueira FV	Bone	2005	2005/06/01			10.1016/j.bone.2005.04.002
23962579	A description of the ICU liaison nurse role in Argentina	Alberto L, Zotárez H, Cañete ÁA, Niklas JE, Enriquez JM, Gerónimo MR, Martínez Mdel C, Chaboyer W.	Intensive Crit Care Nurs. 2014 Feb;30(1):31-7. doi: 10.1016/j.iccn.2013.07.001. Epub 2013 Aug 17.	Alberto L	Intensive Crit Care Nurs	2014	2013/08/22			10.1016/j.iccn.2013.07.001
23240481	Cardiovascular risk factors in an eastern Caribbean island: prevalence of non-communicable chronic diseases and associated lifestyle risk factors for cardiovascular morbidity and mortality in the British Virgin Islands	James J, Soyibo AK, Hurlock L, Gordon-Strachan G, Barton EN.	West Indian Med J. 2012 Jul;61(4):429-36. doi: 10.7727/wimj.2012.173.	James J	West Indian Med J	2012	2012/12/18			10.7727/wimj.2012.173
17991935	Effect of general practitioner education on adherence to antihypertensive drugs: cluster randomised controlled trial	Qureshi NN, Hatcher J, Chaturvedi N, Jafar TH; Hypertension Research Group.	BMJ. 2007 Nov 17;335(7628):1030. doi: 10.1136/bmj.39360.617986.AE. Epub 2007 Nov 8.	Qureshi NN	BMJ	2007	2007/11/10	PMC2078673		10.1136/bmj.39360.617986.AE
16624655	Overweight and obesity status among adolescents from Mexico and Egypt	Salazar-Martinez E, Allen B, Fernandez-Ortega C, Torres-Mejia G, Galal O, Lazcano-Ponce E.	Arch Med Res. 2006 May;37(4):535-42. doi: 10.1016/j.arcmed.2005.10.014.	Salazar-Martinez E	Arch Med Res	2006	2006/04/21			10.1016/j.arcmed.2005.10.014
20530154	Association between tobacco consumption and alcohol, vegetable and fruit intake across urban and rural areas in Mozambique	Padrão P, Silva-Matos C, Damasceno A, Lunet N.	J Epidemiol Community Health. 2011 May;65(5):445-53. doi: 10.1136/jech.2009.099440. Epub 2010 Jun 7.	Padrão P	J Epidemiol Community Health	2011	2010/06/10			10.1136/jech.2009.099440
15728402	Kaposi's sarcoma in kidney transplant recipients: a 23-year experience	Moosa MR.	QJM. 2005 Mar;98(3):205-14. doi: 10.1093/qjmed/hci028.	Moosa MR	QJM	2005	2005/02/25			10.1093/qjmed/hci028
20685661	Coronary artery disease risk factors in urban areas of Yazd City, Iran	Lotfi MH, Sadr SM, Nemayandea SM.	Asia Pac J Public Health. 2011 Jul;23(4):534-43. doi: 10.1177/1010539509349867. Epub 2010 Aug 3.	Lotfi MH	Asia Pac J Public Health	2011	2010/08/06			10.1177/1010539509349867
17339565	Nonfatal acute myocardial infarction in Costa Rica: modifiable risk factors, population-attributable risks, and adherence to dietary guidelines	Kabagambe EK, Baylin A, Campos H.	Circulation. 2007 Mar 6;115(9):1075-81. doi: 10.1161/CIRCULATIONAHA.106.643544.	Kabagambe EK	Circulation	2007	2007/03/07			10.1161/CIRCULATIONAHA.106.643544
24111976	Association between underweight and taste sensitivity in middle- to old-aged nursing home residents in Sri Lanka: a cross-sectional study	Fuchida S, Yamamoto T, Takiguchi T, Kandaudahewa G, Yuyama N, Hirata Y.	J Oral Rehabil. 2013 Nov;40(11):854-63. doi: 10.1111/joor.12099. Epub 2013 Sep 20.	Fuchida S	J Oral Rehabil	2013	2013/10/12			10.1111/joor.12099
12959896	Prevalence of overweight and obesity for urban adults in Cameroon	Pasquet P, Temgoua LS, Melaman-Sego F, Froment A, Rikong-Adié H.	Ann Hum Biol. 2003 Sep-Oct;30(5):551-62. doi: 10.1080/0301446032000112652.	Pasquet P	Ann Hum Biol	2003	2003/09/10			10.1080/0301446032000112652
32632029	Exposure to cholinesterase inhibiting insecticides and blood glucose level in a population of Ugandan smallholder farmers	Hansen MRH, Jørs E, Sandbæk A, Sekabojja D, Ssempebwa JC, Mubeezi R, Staudacher P, Fuhrimann S, Burdorf A, Bibby BM, Schlünssen V.	Occup Environ Med. 2020 Oct;77(10):713-720. doi: 10.1136/oemed-2020-106439. Epub 2020 Jul 6.	Hansen MRH	Occup Environ Med	2020	2020/07/08	PMC7509396		10.1136/oemed-2020-106439
30738282	Intracluster correlation estimates from a World Health Organisation STEPwise approach to surveillance (STEPS) survey for cardiovascular risk factors in Vellore, Tamil Nadu, India	Oommen AM, Mini GK, George K.	Public Health. 2019 Mar;168:102-106. doi: 10.1016/j.puhe.2018.12.019. Epub 2019 Feb 6.	Oommen AM	Public Health	2019	2019/02/10			10.1016/j.puhe.2018.12.019
12036811	Activity energy expenditure and adiposity among black adults in Nigeria and the United States	Luke A, Durazo-Arvizu RA, Rotimi CN, Iams H, Schoeller DA, Adeyemo AA, Forrester TE, Wilks R, Cooper RS.	Am J Clin Nutr. 2002 Jun;75(6):1045-50. doi: 10.1093/ajcn/75.6.1045.	Luke A	Am J Clin Nutr	2002	2002/05/31			10.1093/ajcn/75.6.1045
20710106	Pattern of prescription drug use in Nigerian army hospitals	Adebayo ET, Hussain NA.	Ann Afr Med. 2010 Jul-Sep;9(3):152-8. doi: 10.4103/1596-3519.68366.	Adebayo ET	Ann Afr Med	2010	2010/08/17			10.4103/1596-3519.68366
22691723	Perceived neighborhood environmental attributes associated with adults' transport-related walking and cycling: Findings from the USA, Australia and Belgium	Van Dyck D, Cerin E, Conway TL, De Bourdeaudhuij I, Owen N, Kerr J, Cardon G, Frank LD, Saelens BE, Sallis JF.	Int J Behav Nutr Phys Act. 2012 Jun 12;9:70. doi: 10.1186/1479-5868-9-70.	Van Dyck D	Int J Behav Nutr Phys Act	2012	2012/06/14	PMC3489620		10.1186/1479-5868-9-70
27788377	Individual and contextual characteristics of indoor and outdoor falls in older residents of São Paulo, Brazil	do Nascimento CF, Duarte YA, Lebrão ML, Chiavegatto Filho AD.	Arch Gerontol Geriatr. 2017 Jan-Feb;68:119-125. doi: 10.1016/j.archger.2016.10.004. Epub 2016 Oct 23.	do Nascimento CF	Arch Gerontol Geriatr	2017	2016/10/28			10.1016/j.archger.2016.10.004
26234988	Multiple Risk Factors of Alcoholic and Non-Alcoholic Myocardial Infarction Patients	Harisharan, Singh AK, Dangal NR, Surapaneni KM, Joshi A.	Glob J Health Sci. 2015 May 17;8(1):62-71. doi: 10.5539/gjhs.v8n1p62.	Harisharan	Glob J Health Sci	2015	2015/08/04	PMC4803965		10.5539/gjhs.v8n1p62
28712220	Effect Of Medical Waste Management Trainings On Behavior Change Among Doctors Versus Nurses And Paramedical Staff In Pakistan	Kumar R, Somrongthong R, Ahmed J.	J Ayub Med Coll Abbottabad. 2016 Jul-Sep;28(3):493-496.	Kumar R	J Ayub Med Coll Abbottabad	2016	2017/07/17
29423726	Prevalence and Sex-Specific Distribution of Cardiovascular Risk Factors in University Students in an Urban-Rural Environment of the Democratic Republic of the Congo	Mbutiwi FIN, Lepira FB, Mbutiwi TL, Kumakuma DK, Kumbukama GK, Sylvestre MP.	J Community Health. 2018 Aug;43(4):761-767. doi: 10.1007/s10900-018-0481-5.	Mbutiwi FIN	J Community Health	2018	2018/02/10			10.1007/s10900-018-0481-5
23225291	The effects of age, physical activity level, and body anthropometry on calcaneal speed of sound value in men	Chin KY, Soelaiman IN, Mohamed IN, Ibrahim S, Wan Ngah WZ.	Arch Osteoporos. 2012;7:135-45. doi: 10.1007/s11657-012-0091-2. Epub 2012 Jul 10.	Chin KY	Arch Osteoporos	2012	2012/12/11			10.1007/s11657-012-0091-2
19087334	Blood pressure patterns in relation to geographic area of residence: a cross-sectional study of adolescents in Kogi state, Nigeria	Ejike CE, Ugwu CE, Ezeanyika LU, Olayemi AT.	BMC Public Health. 2008 Dec 16;8:411. doi: 10.1186/1471-2458-8-411.	Ejike CE	BMC Public Health	2008	2008/12/18	PMC2625354		10.1186/1471-2458-8-411
21522101	Quantitative macroscopic study on preterm placenta in gestational diabetes mellitus and pregnancy induced hypertension	Akhter F, Ferdausi R.	Mymensingh Med J. 2011 Apr;20(2):280-6.	Akhter F	Mymensingh Med J	2011	2011/04/28
24907945	Pattern of abortion care in a tertiary level maternity hospital in Nepal	Paudel P, Paudel L, Bhochhibhoya M, Vaidhya SA, Shah N, Khatiwada D.	JNMA J Nepal Med Assoc. 2013 Jul-Sep;52(191):432-6.	Paudel P	JNMA J Nepal Med Assoc	2013	2014/06/09
19036040	An education and motivation intervention to change clinical management of the third stage of labor - the GIRMMAHP Initiative	Figueras A, Narváez E, Valsecia M, Vásquez S, Rojas G, Camilo A, del Valle JM, Aguilera C.	Birth. 2008 Dec;35(4):283-90. doi: 10.1111/j.1523-536X.2008.00255.x.	Figueras A	Birth	2008	2008/11/28			10.1111/j.1523-536X.2008.00255.x
18554312	Efavirenz replacement by immediate full-dose nevirapine is safe in HIV-1-infected patients in Cambodia	Laureillard D, Prak N, Fernandez M, Ngeth C, Moeung S, Riel V, Chhneang V, Song S, Quillet C, Piketty C.	HIV Med. 2008 Aug;9(7):514-8. doi: 10.1111/j.1468-1293.2008.00597.x. Epub 2008 Jun 28.	Laureillard D	HIV Med	2008	2008/06/17			10.1111/j.1468-1293.2008.00597.x
23829119	A survey of weight perception and social desirability of obesity among adults in Kano Metropolis, Northern Nigeria	Iliyasu Z, Abubakar IS, Abubakar S, Lawan UM, Gajida AU, Jibo AM.	Niger J Med. 2013 Apr-Jun;22(2):101-8.	Iliyasu Z	Niger J Med	2013	2013/07/09
18303750	Activity, adiposity and weight change in Jamaican adults	Luke A, Durazo-Arvizu RA, Cao G, Forrester TE, Wilks RJ, Schoeller DA, Cooper RS.	West Indian Med J. 2007 Oct;56(5):398-403.	Luke A	West Indian Med J	2007	2008/02/29
32502886	Prevalence of violence by teachers and its association to students' emotional and behavioral problems and school performance: Findings from secondary school students and teachers in Turkey	Kızıltepe R, Irmak TY, Eslek D, Hecker T.	Child Abuse Negl. 2020 Sep;107:104559. doi: 10.1016/j.chiabu.2020.104559. Epub 2020 Jun 4.	Kızıltepe R	Child Abuse Negl	2020	2020/06/06			10.1016/j.chiabu.2020.104559
25550054	Diabetes burden and prevention in Korea and the Western Pacific Region	Cho NH.	Diabetes Res Clin Pract. 2014 Dec;106 Suppl 2:S282-7. doi: 10.1016/S0168-8227(14)70730-2.	Cho NH	Diabetes Res Clin Pract	2014	2015/01/01			10.1016/S0168-8227(14)70730-2
31141502	Factors associated with noncommunicable disease among adults in Mecha district, Ethiopia: A case control study	Demilew YM, Firew BS.	PLoS One. 2019 May 29;14(5):e0216446. doi: 10.1371/journal.pone.0216446. eCollection 2019.	Demilew YM	PLoS One	2019	2019/05/30	PMC6542246		10.1371/journal.pone.0216446
29336416	Work Related Musculoskeletal Morbidity among Tailors: A Cross Sectional Study in a Slum of Kolkata	Banerjee S , Bandyopadhyay L , Dasgupta A , Paul B , Chattopadhyay O .	Kathmandu Univ Med J (KUMJ). 2016 Oct.-Dec.;14(56):305-310.	Banerjee S	Kathmandu Univ Med J (KUMJ)	2016	2018/01/17
17502331	The 2004 Olympic Games: physiotherapy services in the Olympic Village polyclinic	Athanasopoulos S, Kapreli E, Tsakoniti A, Karatsolis K, Diamantopoulos K, Kalampakas K, Pyrros DG, Parisis C, Strimpakos N.	Br J Sports Med. 2007 Sep;41(9):603-9; discussion 609. doi: 10.1136/bjsm.2007.035204. Epub 2007 May 14.	Athanasopoulos S	Br J Sports Med	2007	2007/05/16	PMC2465397		10.1136/bjsm.2007.035204
35708435	Management and outcome of colorectal cancer in a resource-limited setting: Ahmadu Bello university teaching hospital, Zaria, Nigeria	Theyra-Enias H, Tumba N, Popoola OB.	Niger J Clin Pract. 2022 Jun;25(6):923-930. doi: 10.4103/njcp.njcp_1948_21.	Theyra-Enias H	Niger J Clin Pract	2022	2022/06/16			10.4103/njcp.njcp_1948_21
23456585	Application of the health belief model in promotion of self-care in heart failure patients	Baghianimoghadam MH, Shogafard G, Sanati HR, Baghianimoghadam B, Mazloomy SS, Askarshahi M.	Acta Med Iran. 2013;51(1):52-8.	Baghianimoghadam MH	Acta Med Iran	2013	2013/03/05
27461648	Missed opportunities for breast awareness information among women attending the maternal and child health services of an urban tertiary hospital in Northern Nigeria	Anyanwu LJ, Anyanwu OM, Yakubu AA.	J Cancer Res Ther. 2016 Apr-Jun;12(2):765-9. doi: 10.4103/0973-1482.163791.	Anyanwu LJ	J Cancer Res Ther	2016	2016/07/28			10.4103/0973-1482.163791
17468475	High volume peritoneal dialysis for acute renal failure	Gabriel DP, Nascimento GV, Caramori JT, Martim LC, Barretti P, Balbi AL.	Perit Dial Int. 2007 May-Jun;27(3):277-82.	Gabriel DP	Perit Dial Int	2007	2007/05/01
15629596	Cisplatin/etoposide chemotherapy combined with twice daily thoracic radiotherapy for limited small-cell lung cancer: a clinical phase II trial	Chen GY, Jiang GL, Wang LJ, Qian H, Fu XL, Yang H, Wu KL, Zhao S.	Int J Radiat Oncol Biol Phys. 2005 Jan 1;61(1):70-5. doi: 10.1016/j.ijrobp.2004.04.058.	Chen GY	Int J Radiat Oncol Biol Phys	2005	2005/01/05			10.1016/j.ijrobp.2004.04.058
27306895	Maternal Health Literacy Is Associated with Early Childhood Nutritional Status in India	Johri M, Subramanian SV, Koné GK, Dudeja S, Chandra D, Minoyan N, Sylvestre MP, Pahwa S.	J Nutr. 2016 Jul;146(7):1402-10. doi: 10.3945/jn.115.226290. Epub 2016 Jun 15.	Johri M	J Nutr	2016	2016/06/17			10.3945/jn.115.226290
32487069	Utilization and factors associated with antenatal, delivery and postnatal Care Services in Tigray Region, Ethiopia: a community-based cross-sectional study	Alemayehu M, Gebrehiwot TG, Medhanyie AA, Desta A, Alemu T, Abrha A, Godefy H.	BMC Pregnancy Childbirth. 2020 Jun 1;20(1):334. doi: 10.1186/s12884-020-03031-6.	Alemayehu M	BMC Pregnancy Childbirth	2020	2020/06/04	PMC7268454		10.1186/s12884-020-03031-6
15575344	Prevalence of the metabolic syndrome in a Turkish adult population	Ozsahin AK, Gokcel A, Sezgin N, Akbaba M, Guvener N, Ozisik L, Karademir BM.	Diabetes Nutr Metab. 2004 Aug;17(4):230-4.	Ozsahin AK	Diabetes Nutr Metab	2004	2004/12/04
30663203	Sustainable and cost-effective teenage breast awareness campaigns: Insights from a Nigerian high school intervention study	Ifediora CO, Azuike EC.	J Eval Clin Pract. 2019 Apr;25(2):312-322. doi: 10.1111/jep.13101. Epub 2019 Jan 20.	Ifediora CO	J Eval Clin Pract	2019	2019/01/22			10.1111/jep.13101
21796914	Prevalence and determinants of hypertension in rural and urban areas of southern Ethiopia	Giday A, Tadesse B.	Ethiop Med J. 2011 Apr;49(2):139-47.	Giday A	Ethiop Med J	2011	2011/07/30
32947810	The Impacts of Air Pollution on Mental Health: Evidence from the Chinese University Students	Zu D, Zhai K, Qiu Y, Pei P, Zhu X, Han D.	Int J Environ Res Public Health. 2020 Sep 16;17(18):6734. doi: 10.3390/ijerph17186734.	Zu D	Int J Environ Res Public Health	2020	2020/09/19	PMC7560127		10.3390/ijerph17186734
25487430	Engaging young adult clients of community pharmacies for HIV screening in Coastal Kenya: a cross-sectional study	Mugo PM, Prins HA, Wahome EW, Mwashigadi GM, Thiong'o AN, Gichuru E, Omar A, Graham SM, Sanders EJ.	Sex Transm Infect. 2015 Jun;91(4):257-9. doi: 10.1136/sextrans-2014-051751. Epub 2014 Dec 8.	Mugo PM	Sex Transm Infect	2015	2014/12/10	PMC4440841	NIHMS670782	10.1136/sextrans-2014-051751
31196089	Prevalence and risk factors associated with the comprehensive needs of cancer patients in China	Zhao XS, Wang HY, Zhang LL, Liu YH, Chen HY, Wang Y.	Health Qual Life Outcomes. 2019 Jun 13;17(1):102. doi: 10.1186/s12955-019-1171-4.	Zhao XS	Health Qual Life Outcomes	2019	2019/06/15	PMC6567519		10.1186/s12955-019-1171-4
22632035	Predictors of poststroke driving or riding in Indian stroke patients (POINT Study)	Bose S, Kaur P, Dhillon S, Raju RS, Pandian JD.	Int J Stroke. 2013 Jun;8(4):240-4. doi: 10.1111/j.1747-4949.2012.00835.x. Epub 2012 May 28.	Bose S	Int J Stroke	2013	2012/05/29			10.1111/j.1747-4949.2012.00835.x
23043671	Evaluating health worker performance in Benin using the simulated client method with real children	Rowe AK, Onikpo F, Lama M, Deming MS.	Implement Sci. 2012 Oct 8;7:95. doi: 10.1186/1748-5908-7-95.	Rowe AK	Implement Sci	2012	2012/10/10	PMC3541123		10.1186/1748-5908-7-95
34238264	Determinants of neonatal mortality among newborns admitted in neonatal intensive care unit at Dilla University Referral Hospital in Gedeo Zone, Southern, Ethiopia: unmatched case control study	Adem A, Dache A, Dona A.	BMC Pediatr. 2021 Jul 8;21(1):307. doi: 10.1186/s12887-021-02780-3.	Adem A	BMC Pediatr	2021	2021/07/09	PMC8265069		10.1186/s12887-021-02780-3
25595965	Cervical Cancer Screening Knowledge and Behavior among Women Attending an Urban HIV Clinic in Western Kenya	Rosser JI, Njoroge B, Huchko MJ.	J Cancer Educ. 2015 Sep;30(3):567-72. doi: 10.1007/s13187-014-0787-7.	Rosser JI	J Cancer Educ	2015	2015/01/18	PMC8162883	NIHMS1703441	10.1007/s13187-014-0787-7
30073995	Ultrasound measurement of fetal kidney length in normal pregnancy and correlation with gestational age	Edevbie JP, Akhigbe AO.	Niger J Clin Pract. 2018 Aug;21(8):960-966. doi: 10.4103/njcp.njcp_373_15.	Edevbie JP	Niger J Clin Pract	2018	2018/08/04			10.4103/njcp.njcp_373_15
25181305	Outcomes of immunosuppressant therapy with lower dose of antithymocyte globulin and cyclosporine in aplastic anemia	Malhotra P, Bodh V, Guru Murthy GS, Datta AK, Varma N, Varma S.	Hematology. 2015 May;20(4):239-44. doi: 10.1179/1607845414Y.0000000196. Epub 2014 Sep 2.	Malhotra P	Hematology	2015	2014/09/03			10.1179/1607845414Y.0000000196
23133697	Pattern of risky sexual behavior and associated factors among undergraduate students of the University of Port Harcourt, Rivers State, Nigeria	Imaledo JA, Peter-Kio OB, Asuquo EO.	Pan Afr Med J. 2012;12:97. Epub 2012 Aug 7.	Imaledo JA	Pan Afr Med J	2012	2012/11/08	PMC3489398
28372540	Determinant factors of home delivery among women in Northern Ethiopia: a case control study	Tsegay R, Aregay A, Kidanu K, Alemayehu M, Yohannes G.	BMC Public Health. 2017 Apr 4;17(1):289. doi: 10.1186/s12889-017-4159-1.	Tsegay R	BMC Public Health	2017	2017/04/05	PMC5379537		10.1186/s12889-017-4159-1
29353765	Correlates of sedentary behaviour among adults with hazardous drinking habits in six low- and middle-income countries	Vancampfort D, Stubbs B, Hallgren M, Lundin A, Firth J, Koyanagi A.	Psychiatry Res. 2018 Mar;261:406-413. doi: 10.1016/j.psychres.2018.01.025. Epub 2018 Jan 12.	Vancampfort D	Psychiatry Res	2018	2018/01/23			10.1016/j.psychres.2018.01.025
37138288	Cervical cancer screening and vaccination: knowledge, awareness, and attitude of female staff in a Nigerian University	Ogundipe L, Ojo T, Oluwadare T, Olayemi E, Oluwafemi F, Oni O, Kukoyi O, Orok E.	BMC Womens Health. 2023 May 3;23(1):218. doi: 10.1186/s12905-023-02345-9.	Ogundipe L	BMC Womens Health	2023	2023/05/03	PMC10157973		10.1186/s12905-023-02345-9
29103861	Public and Private Hospital Care Disparities of Ischemic Stroke in Mexico: Results from the Primer Registro Mexicano de Isquemia Cerebral (PREMIER) Study	Ruiz-Sandoval JL, Briseño-Godínez ME, Chiquete-Anaya E, Arauz-Góngora A, Troyo-Sanromán R, Parada-Garza JD, Ramos-Moreno A, Barinagarrementería F, Murillo-Bonilla LM, Cantú-Brito C; PREMIER Investigators.	J Stroke Cerebrovasc Dis. 2018 Feb;27(2):445-453. doi: 10.1016/j.jstrokecerebrovasdis.2017.09.025. Epub 2017 Nov 2.	Ruiz-Sandoval JL	J Stroke Cerebrovasc Dis	2018	2017/11/07			10.1016/j.jstrokecerebrovasdis.2017.09.025
26090008	Intestinal helminthic infections among elementary students of Babile town, eastern Ethiopia	Tefera E, Mohammed J, Mitiku H.	Pan Afr Med J. 2015 Jan 20;20:50. doi: 10.11604/pamj.2015.20.50.5251. eCollection 2015.	Tefera E	Pan Afr Med J	2015	2015/06/20	PMC4449975		10.11604/pamj.2015.20.50.5251
21740679	Smoking habits and attitudes toward tobacco bans among United Kingdom hospital staff and students	Lewis KE, Shin D, Davies G.	Int J Tuberc Lung Dis. 2011 Aug;15(8):1122-6. doi: 10.5588/ijtld.10.0783.	Lewis KE	Int J Tuberc Lung Dis	2011	2011/07/12			10.5588/ijtld.10.0783
23363772	Exploring the gap between hand washing knowledge and practices in Bangladesh: a cross-sectional comparative study	Rabbi SE, Dey NC.	BMC Public Health. 2013 Jan 30;13:89. doi: 10.1186/1471-2458-13-89.	Rabbi SE	BMC Public Health	2013	2013/02/01	PMC3564897		10.1186/1471-2458-13-89
24851259	Caseload, management and treatment outcomes of patients with hypertension and/or diabetes mellitus in a primary health care programme in an informal setting	Sobry A, Kizito W, Van den Bergh R, Tayler-Smith K, Isaakidis P, Cheti E, Kosgei RJ, Vandenbulcke A, Ndegwa Z, Reid T.	Trop Med Int Health. 2014 Jan;19(1):47-57. doi: 10.1111/tmi.12210.	Sobry A	Trop Med Int Health	2014	2014/05/23			10.1111/tmi.12210
30412744	The performance of a community-based colorectal cancer screening program: Evidence from Shanghai Pudong New Area, China	Li X, Qian M, Zhao G, Yang C, Bao P, Chen Y, Zhou X, Yan B, Wang Y, Zhang J, Sun Q.	Prev Med. 2019 Jan;118:243-250. doi: 10.1016/j.ypmed.2018.11.002. Epub 2018 Nov 7.	Li X	Prev Med	2019	2018/11/10			10.1016/j.ypmed.2018.11.002
29851176	Sedentary behaviour and sleep problems among 42,489 community-dwelling adults in six low- and middle-income countries	Vancampfort D, Stubbs B, Firth J, Hagemann N, Myin-Germeys I, Rintala A, Probst M, Veronese N, Koyanagi A.	J Sleep Res. 2018 Dec;27(6):e12714. doi: 10.1111/jsr.12714. Epub 2018 May 30.	Vancampfort D	J Sleep Res	2018	2018/06/01			10.1111/jsr.12714
31742666	Workplace interventions for increasing standing or walking for decreasing musculoskeletal symptoms in sedentary workers	Parry SP, Coenen P, Shrestha N, O'Sullivan PB, Maher CG, Straker LM.	Cochrane Database Syst Rev. 2019 Nov 17;2019(11):CD012487. doi: 10.1002/14651858.CD012487.pub2.	Parry SP	Cochrane Database Syst Rev	2019	2019/11/20	PMC6953379		10.1002/14651858.CD012487.pub2
23502323	Disseminating childhood home injury risk reduction information in Pakistan: results from a community-based pilot study	Chandran A, Khan UR, Zia N, Feroze A, de Ramirez SS, Huang CM, Razzak JA, Hyder AA.	Int J Environ Res Public Health. 2013 Mar 15;10(3):1113-24. doi: 10.3390/ijerph10031113.	Chandran A	Int J Environ Res Public Health	2013	2013/03/19	PMC3709307		10.3390/ijerph10031113
20843147	Evaluation of cervical cancer risk-factors in women referred to Yazd-Iran hospitals from 2002 to 2009	Karimi Zarchi M, Akhavan A, Gholami H, Dehghani A, Naghshi M, Mohseni F.	Asian Pac J Cancer Prev. 2010;11(2):537-8.	Karimi Zarchi M	Asian Pac J Cancer Prev	2010	2010/09/17
22389337	Cost effectiveness of strategies to combat cardiovascular disease, diabetes, and tobacco use in sub-Saharan Africa and South East Asia: mathematical modelling study	Ortegón M, Lim S, Chisholm D, Mendis S.	BMJ. 2012 Mar 2;344:e607. doi: 10.1136/bmj.e607.	Ortegón M	BMJ	2012	2012/03/06	PMC3292537		10.1136/bmj.e607
23422933	Physical activity and metabolic syndrome among Ethiopian adults	Workalemahu T, Gelaye B, Berhane Y, Williams MA.	Am J Hypertens. 2013 Apr;26(4):535-40. doi: 10.1093/ajh/hps079. Epub 2013 Feb 19.	Workalemahu T	Am J Hypertens	2013	2013/02/21	PMC3626042		10.1093/ajh/hps079
25895197	Prevalence of overweight, obesity, and abdominal obesity among urban Saudi adolescents: gender and regional variations	Al-Hazzaa HM, Abahussain NA, Al-Sobayel HI, Qahwaji DM, Alsulaiman NA, Musaiger AO.	J Health Popul Nutr. 2014 Dec;32(4):634-45.	Al-Hazzaa HM	J Health Popul Nutr	2014	2015/04/22	PMC4438694
22116521	Long-term exposure to ambient air pollution and respiratory disease mortality in Shenyang, China: a 12-year population-based retrospective cohort study	Dong GH, Zhang P, Sun B, Zhang L, Chen X, Ma N, Yu F, Guo H, Huang H, Lee YL, Tang N, Chen J.	Respiration. 2012;84(5):360-8. doi: 10.1159/000332930. Epub 2011 Nov 23.	Dong GH	Respiration	2012	2011/11/26			10.1159/000332930
19017776	Free-living physical activity energy expenditure is strongly related to glucose intolerance in Cameroonian adults independently of obesity	Assah FK, Ekelund U, Brage S, Mbanya JC, Wareham NJ.	Diabetes Care. 2009 Feb;32(2):367-9. doi: 10.2337/dc08-1538. Epub 2008 Nov 18.	Assah FK	Diabetes Care	2009	2008/11/20	PMC2628709		10.2337/dc08-1538
22858800	Feasibility of oncoplastic techniques in the surgical management of locally advanced breast cancer	Zucca Matthes AG, Uemura G, Kerr L, Matthes ÂC, Michelli RA, Folgueira MA, da Costa Viera RA.	Int J Surg. 2012;10(9):500-5. doi: 10.1016/j.ijsu.2012.07.009. Epub 2012 Jul 31.	Zucca Matthes AG	Int J Surg	2012	2012/08/04			10.1016/j.ijsu.2012.07.009
31783626	A Retrospective Study about the Differences in Cardiometabolic Risk Indicators and Level of Physical Activity in Bariatric Surgery Patients from Private vs. Public Units	Rocha de Almeida R, Cândido de Souza MF, Gama de Matos D, Monteiro Costa Pereira L, Batista Oliveira V, Menezes Oliveira JL, Soares Barreto-Filho JA, Almeida-Santos MA, de Souza RF, de Freitas Zanona A, Machado Reis V, Aidar FJ, Sobral Sousa AC.	Int J Environ Res Public Health. 2019 Nov 27;16(23):4751. doi: 10.3390/ijerph16234751.	Rocha de Almeida R	Int J Environ Res Public Health	2019	2019/12/01	PMC6926728		10.3390/ijerph16234751
28747218	Risk factors for type 2 diabetes mellitus among out-patients in Ho, the Volta regional capital of Ghana: a case-control study	Gudjinu HY, Sarfo B.	BMC Res Notes. 2017 Jul 26;10(1):324. doi: 10.1186/s13104-017-2648-z.	Gudjinu HY	BMC Res Notes	2017	2017/07/28	PMC5530523		10.1186/s13104-017-2648-z
20843105	Response to neoadjuvant chemotherapy in patients with advanced breast cancer: a local hospital experience	Khokher S, Mahmood S, Khan SA.	Asian Pac J Cancer Prev. 2010;11(2):303-8.	Khokher S	Asian Pac J Cancer Prev	2010	2010/09/17
33444152	Demographic Factors Influencing the Impact of Coronavirus-Related Misinformation on WhatsApp: Cross-sectional Questionnaire Study	Bapaye JA, Bapaye HA.	JMIR Public Health Surveill. 2021 Jan 30;7(1):e19858. doi: 10.2196/19858.	Bapaye JA	JMIR Public Health Surveill	2021	2021/01/14	PMC7850780		10.2196/19858
33026688	Prevalence and factors associated with depression, anxiety, and stress symptoms among older adults: A cross-sectional population-based study	Thapa DK, Visentin DC, Kornhaber R, Cleary M.	Nurs Health Sci. 2020 Dec;22(4):1139-1152. doi: 10.1111/nhs.12783. Epub 2020 Oct 26.	Thapa DK	Nurs Health Sci	2020	2020/10/07			10.1111/nhs.12783
23950978	Long-term impact of community-based information, education and communication activities on food hygiene and food safety behaviors in Vietnam: a longitudinal study	Takanashi K, Quyen DT, Le Hoa NT, Khan NC, Yasuoka J, Jimba M.	PLoS One. 2013 Aug 12;8(8):e70654. doi: 10.1371/journal.pone.0070654. eCollection 2013.	Takanashi K	PLoS One	2013	2013/08/17	PMC3741207		10.1371/journal.pone.0070654
32466197	Association between Different Modes of Travelling and Adiposity in Chilean Population: Findings from the Chilean National Health Survey 2016-2017	Medina I, Petermann-Rocha F, Waddell H, Díaz-Martínez X, Matus-Castillo C, Cigarroa I, Concha-Cisternas Y, Salas-Bravo C, Martínez-Sanguinetti MA, Celis-Morales C, Team ER.	Int J Environ Res Public Health. 2020 May 25;17(10):3731. doi: 10.3390/ijerph17103731.	Medina I	Int J Environ Res Public Health	2020	2020/05/30	PMC7277509		10.3390/ijerph17103731
25638245	Missed opportunities for brief intervention in tobacco control in primary care: patients' perspectives from primary health care settings in India	Panda R, Persai D, Venkatesan S.	BMC Health Serv Res. 2015 Feb 1;15:50. doi: 10.1186/s12913-015-0714-6.	Panda R	BMC Health Serv Res	2015	2015/02/02	PMC4318137		10.1186/s12913-015-0714-6
30925938	Intestinal parasitic infections among public and private schoolchildren of Kathmandu, Nepal: prevalence and associated risk factors	Shrestha J, Bhattachan B, Rai G, Park EY, Rai SK.	BMC Res Notes. 2019 Mar 29;12(1):192. doi: 10.1186/s13104-019-4225-0.	Shrestha J	BMC Res Notes	2019	2019/03/31	PMC6441203		10.1186/s13104-019-4225-0
30144555	Prevalence and antimicrobial susceptibility pattern of Salmonella and Shigella among food handlers in catering establishments at Debre Markos University, Northwest Ethiopia	Mengist A, Mengistu G, Reta A.	Int J Infect Dis. 2018 Oct;75:74-79. doi: 10.1016/j.ijid.2018.08.008. Epub 2018 Aug 23.	Mengist A	Int J Infect Dis	2018	2018/08/26			10.1016/j.ijid.2018.08.008
34158137	Assessment of non-communicable disease related lifestyle risk factors among adult population in Bangladesh	Hossain MB, Parvez M, Islam MR, Evans H, Mistry SK.	J Biosoc Sci. 2022 Jul;54(4):651-671. doi: 10.1017/S0021932021000286. Epub 2021 Jun 23.	Hossain MB	J Biosoc Sci	2022	2021/06/23			10.1017/S0021932021000286
32366238	Demographic, socio-economic and other associated risk factors for self-medication behaviour among university students of Sri Lanka: a cross sectional study	Subashini N, Udayanga L.	BMC Public Health. 2020 May 4;20(1):613. doi: 10.1186/s12889-020-08622-8.	Subashini N	BMC Public Health	2020	2020/05/06	PMC7197154		10.1186/s12889-020-08622-8
26371039	Food Habits, Lifestyle Factors and Mortality among Oldest Old Chinese: The Chinese Longitudinal Healthy Longevity Survey (CLHLS)	Shi Z, Zhang T, Byles J, Martin S, Avery JC, Taylor AW.	Nutrients. 2015 Sep 9;7(9):7562-79. doi: 10.3390/nu7095353.	Shi Z	Nutrients	2015	2015/09/16	PMC4586548		10.3390/nu7095353
31992238	Relationship between caesarean section and breastfeeding: evidence from the 2013 Turkey demographic and health survey	Paksoy Erbaydar N, Erbaydar T.	BMC Pregnancy Childbirth. 2020 Jan 28;20(1):55. doi: 10.1186/s12884-020-2732-6.	Paksoy Erbaydar N	BMC Pregnancy Childbirth	2020	2020/01/30	PMC6988204		10.1186/s12884-020-2732-6
26123961	Implementation of a Training Course Increased the Diagnosis of Histoplasmosis in Colombia	Caceres DH, Zuluaga A, Arango-Bustamante K, de Bedout C, Tobón ÁM, Restrepo Á, Gómez BL, Cano LE, González Á.	Am J Trop Med Hyg. 2015 Sep;93(3):662-7. doi: 10.4269/ajtmh.15-0108. Epub 2015 Jun 29.	Caceres DH	Am J Trop Med Hyg	2015	2015/07/01	PMC4559714		10.4269/ajtmh.15-0108
24655898	The long walk to universal health coverage: patterns of inequities in the use of primary healthcare services in Enugu, Southeast Nigeria	Okoronkwo IL, Onwujekwe OE, Ani FO.	BMC Health Serv Res. 2014 Mar 21;14:132. doi: 10.1186/1472-6963-14-132.	Okoronkwo IL	BMC Health Serv Res	2014	2014/03/25	PMC3984026		10.1186/1472-6963-14-132
25921154	Re-examination of Opisthorchis viverrini Infection in Northeast Thailand	Yeoh KW, Promthet S, Sithithaworn P, Kamsa-Ard S, Parkin DM.	Asian Pac J Cancer Prev. 2015;16(8):3413-8. doi: 10.7314/apjcp.2015.16.8.3413.	Yeoh KW	Asian Pac J Cancer Prev	2015	2015/04/30			10.7314/apjcp.2015.16.8.3413
24772989	Cluster randomised controlled trial: educational self-care intervention with older Taiwanese patients with type 2 diabetes mellitus--impact on blood glucose levels and diabetic complications	Chao YH, Usher K, Buettner PG, Holmes C.	Collegian. 2014;21(1):43-51. doi: 10.1016/j.colegn.2012.12.006.	Chao YH	Collegian	2014	2014/04/30			10.1016/j.colegn.2012.12.006
32538925	Prevalence of Type 2 Diabetes Mellitus among People Attending Medical Camp in a Community Hospital	Kushwaha A, Kadel AR.	JNMA J Nepal Med Assoc. 2020 May 30;58(225):314-317. doi: 10.31729/jnma.4953.	Kushwaha A	JNMA J Nepal Med Assoc	2020	2020/06/16	PMC7654473		10.31729/jnma.4953
17651491	Self-rated health and its determinants among adults in Syria: a model from the Middle East	Asfar T, Ahmad B, Rastam S, Mulloli TP, Ward KD, Maziak W.	BMC Public Health. 2007 Jul 25;7:177. doi: 10.1186/1471-2458-7-177.	Asfar T	BMC Public Health	2007	2007/07/27	PMC1976325		10.1186/1471-2458-7-177
26072293	Outcome of a novel immunosuppressive strategy of cyclosporine, levamisole and danazol for severe aplastic anemia	Wang M, Li X, Shi J, Shao Y, Ge M, Huang J, Huang Z, Zhang J, Nie N, Zheng Y.	Int J Hematol. 2015 Aug;102(2):149-56. doi: 10.1007/s12185-015-1818-9. Epub 2015 Jun 14.	Wang M	Int J Hematol	2015	2015/06/15			10.1007/s12185-015-1818-9
25881061	The effect of mass media campaign on Men's participation in maternal health: a cross-sectional study in Malawi	Zamawe C, Banda M, Dube A.	Reprod Health. 2015 Apr 11;12:31. doi: 10.1186/s12978-015-0020-0.	Zamawe C	Reprod Health	2015	2015/04/17	PMC4394597		10.1186/s12978-015-0020-0
21194838	Association between long-term exposure to outdoor air pollution and mortality in China: a cohort study	Cao J, Yang C, Li J, Chen R, Chen B, Gu D, Kan H.	J Hazard Mater. 2011 Feb 28;186(2-3):1594-600. doi: 10.1016/j.jhazmat.2010.12.036. Epub 2010 Dec 15.	Cao J	J Hazard Mater	2011	2011/01/04			10.1016/j.jhazmat.2010.12.036
23140094	Breast self-examination and breast cancer awareness in women in developing countries: a survey of women in Buea, Cameroon	Suh MA, Atashili J, Fuh EA, Eta VA.	BMC Res Notes. 2012 Nov 9;5:627. doi: 10.1186/1756-0500-5-627.	Suh MA	BMC Res Notes	2012	2012/11/13	PMC3522012		10.1186/1756-0500-5-627
35222603	Predictors of intention to use modern contraceptives among female senior secondary school students in the Kpando Municipality, Ghana	Der AD, Anaman-Torgbor JA, Charles-Unadike VO, Tarkang EE.	Afr Health Sci. 2021 Sep;21(3):1375-1384. doi: 10.4314/ahs.v21i3.49.	Der AD	Afr Health Sci	2021	2022/02/28	PMC8843303		10.4314/ahs.v21i3.49
32027616	Epidemiology of soil-transmitted helminths and Schistosoma mansoni: a base-line survey among school children, Ejaji, Ethiopia	Ibrahim T, Zemene E, Asres Y, Seyoum D, Tiruneh A, Gedefaw L, Mekonnen Z.	J Infect Dev Ctries. 2018 Dec 31;12(12):1134-1141. doi: 10.3855/jidc.9665.	Ibrahim T	J Infect Dev Ctries	2018	2020/02/07			10.3855/jidc.9665
30671097	Assessment of Self-Medication Practices and Its Associated Factors among Undergraduates of a Private University in Nigeria	Esan DT, Fasoro AA, Odesanya OE, Esan TO, Ojo EF, Faeji CO.	J Environ Public Health. 2018 Dec 20;2018:5439079. doi: 10.1155/2018/5439079. eCollection 2018.	Esan DT	J Environ Public Health	2018	2019/01/24	PMC6317103		10.1155/2018/5439079
26087847	Stigmatising attitudes of undergraduates towards their peers with depression: a cross-sectional study in Sri Lanka	Amarasuriya SD, Jorm AF, Reavley NJ, Mackinnon AJ.	BMC Psychiatry. 2015 Jun 19;15:129. doi: 10.1186/s12888-015-0523-9.	Amarasuriya SD	BMC Psychiatry	2015	2015/06/20	PMC4472246		10.1186/s12888-015-0523-9
25532778	Geriatrics education is associated with positive attitudes toward older people in internal medicine residents: a multicenter study	Tufan F, Yuruyen M, Kizilarslanoglu MC, Akpinar T, Emiksiye S, Yesil Y, Ozturk ZA, Bozbulut UB, Bolayir B, Tasar PT, Yavuzer H, Sahin S, Ulger Z, Ozturk GB, Halil M, Akcicek F, Doventas A, Kepekci Y, Ince N, Karan MA.	Arch Gerontol Geriatr. 2015 Mar-Apr;60(2):307-10. doi: 10.1016/j.archger.2014.12.004. Epub 2014 Dec 11.	Tufan F	Arch Gerontol Geriatr	2015	2014/12/24			10.1016/j.archger.2014.12.004
31335856	The Pillow Project, Infant Choking, and Basic Life Support Training for Prospective Parents: A Low-Cost Intervention for Widespread Application	Barry M, Dixon M, Armstrong C, Keane F.	J Perinat Neonatal Nurs. 2019 Jul/Sep;33(3):260-267. doi: 10.1097/JPN.0000000000000397.	Barry M	J Perinat Neonatal Nurs	2019	2019/07/24			10.1097/JPN.0000000000000397
18304358	The assessment of osteoporosis risk factors in Iranian women compared with Indian women	Keramat A, Patwardhan B, Larijani B, Chopra A, Mithal A, Chakravarty D, Adibi H, Khosravi A.	BMC Musculoskelet Disord. 2008 Feb 27;9:28. doi: 10.1186/1471-2474-9-28.	Keramat A	BMC Musculoskelet Disord	2008	2008/02/29	PMC2289820		10.1186/1471-2474-9-28
29801446	The protocol of a population-based prospective cohort study in southwest of Iran to analyze common non-communicable diseases: Shahrekord cohort study	Khaledifar A, Hashemzadeh M, Solati K, Poustchi H, Bollati V, Ahmadi A, Kheiri S, Samani KG, Banitalebi M, Sedehi M, Malekzadeh R.	BMC Public Health. 2018 May 25;18(1):660. doi: 10.1186/s12889-018-5364-2.	Khaledifar A	BMC Public Health	2018	2018/05/27	PMC5970455		10.1186/s12889-018-5364-2
27435572	Outreach programs: an adjunct for improving dental education	Verma A, Muddiah P, Krishna Murthy A, Yadav V.	Rural Remote Health. 2016 Jul-Sept;16(3):3848. Epub 2016 Jul 19.	Verma A	Rural Remote Health	2016	2016/07/21
26514529	Weekly Cisplatin-Based Concurrent Chemoradiotherapy for Treatment of Locally Advanced Head and Neck Cancer: a Single Institution Study	Ghosh S, Rao PB, Kumar PR, Manam S.	Asian Pac J Cancer Prev. 2015;16(16):7309-13. doi: 10.7314/apjcp.2015.16.16.7309.	Ghosh S	Asian Pac J Cancer Prev	2015	2015/10/31			10.7314/apjcp.2015.16.16.7309
29961032	SMARTphone and social media-based Cardiac Rehabilitation and Secondary Prevention (SMART-CR/SP) for patients with coronary heart disease in China: a randomised controlled trial protocol	Dorje T, Zhao G, Scheer A, Tsokey L, Wang J, Chen Y, Tso K, Tan BK, Ge J, Maiorana A.	BMJ Open. 2018 Jun 30;8(6):e021908. doi: 10.1136/bmjopen-2018-021908.	Dorje T	BMJ Open	2018	2018/07/02	PMC6042601		10.1136/bmjopen-2018-021908
33407211	Physical activity level, fear of falling and quality of life: a comparison between community-dwelling and assisted-living older adults	Akosile CO, Igwemmadu CK, Okoye EC, Odole AC, Mgbeojedo UG, Fabunmi AA, Onwuakagba IU.	BMC Geriatr. 2021 Jan 6;21(1):12. doi: 10.1186/s12877-020-01982-1.	Akosile CO	BMC Geriatr	2021	2021/01/07	PMC7788713		10.1186/s12877-020-01982-1
29987982	Mammographic detection of breast cancer in a non-screening country	Demchig D, Mello-Thoms C, Lee WB, Khurelsukh K, Ramish A, Brennan PC.	Br J Radiol. 2018 Nov;91(1091):20180071. doi: 10.1259/bjr.20180071. Epub 2018 Jul 26.	Demchig D	Br J Radiol	2018	2018/07/11	PMC6475936		10.1259/bjr.20180071
26518153	Quantifying and predicting depression literacy of undergraduates: a cross sectional study in Sri Lanka	Amarasuriya SD, Jorm AF, Reavley NJ.	BMC Psychiatry. 2015 Oct 30;15:269. doi: 10.1186/s12888-015-0658-8.	Amarasuriya SD	BMC Psychiatry	2015	2015/11/01	PMC4628261		10.1186/s12888-015-0658-8
[truncated: 1,674 more rows]

## Sheet: Embase
Title	Author Names	Full Record Entry Date	Source	Publication Year	Volume	Issue	Date of Publication	Publication Type	Abstract	Author Keywords	DOI	Full Text Link	Embase Link	Open URL Link		RCT/cohort/longitudinal/case control	LMIC/ LMI settings (1)	General Population (1)/ or specific population (0)	Community/ clinic based	Delivered by	Comparator is routine care/ Enhanced routine care
[truncated: 8,342 more rows]

[truncated: 7 more sheets: Scopus, Full text 93 Studies, Kappa Calculator, PRISMA, Baseline chars summary, Outcomes Aug 2025, Quality Rating_EPHHP]
